# Supplementary material for: A striking new genus and species of cave-dwelling frog (Amphibia: Anura: Microhylidae: Asterophryinae) from Thailand
Source: PeerJ. 2018 Feb 23;6:e4422. doi: 10.7717/peerj.4422 (PMC5828679; doi:10.7717/peerj.4422)
Supplement: Supplemental Information 1 — Alignment in fasta (.fas) file format. [file peerj-06-4422-s001.fas]

>AB634626_Calluella yunnanensis_KUHE44148
TGCAAGTATCAGCACACCCGTGAG-AACGCCCTTTACCCCTTCCATAGGAAAAGGAGCT-
GGTATCAGGCACAG--ACC------CTTGCCCATA--ACACCTAGC-TTTGCCACGCCCT
CAAGGGTACTCAGCAGTGATTAACATTGTTCATAAGCGCCAGCTTGACTCAGTCAGAGCA
AAT--AGAG-CCGGCT-AATCCG-GTGCCAGCCGCCGCGGCTACACCATC--GGGCTCAA
GTTGACAACT-GC-TCGGCGTTAAGCGTGTTTAAAGTGACATTAAA-ACATTAGAATTAA
ACT--TTAACCAAGTCGTGACACACTTGTTCTTAA--GAAAAACAAAACCGAAAGCTATT
CTAAAATAACC-ACTTGAACCCACGACAGCTAGGAC-ACAAACTGGGATTAG-GTACCCC
ACTATGCCTAGCC-GTAAAATATTTACCTACACCT-----TACCCGCCAGGGA-ATTACG
AGCTCAAGCTTAAAACCCAAAGGACTTGACGGTGTCCCACCC--ACCTAGAGGAGCCTGT
TCTATAATCGATTCCCCCCGATCCACCTCACCAC-TTCTAGCTAT--CTCAGCCTGTATA
CCTCCGTCGTAAGCTTACCATATGAACGTT-TATTCAGTGAGCAAAAAGAT---TCTT--
CATAAATACGTCAGGTCAAGGTGCAGCCCACGAAGTGGGAAGTAATGGGCTACAATTTCT
ACCA---TAGAACACA-CGAAAGA--CTACATGCAACTCAGTCAT-GAAGGCGGATTTAG
CAGTAAAAAGAAAATAGAGAGTTCTTTTTAACCA--GGCGCTGGGACGCGTACACACCGC
CCGTCACCCTCTTC--------AAACGCT-TAA------ACTATG---TTCTTAACAAC-
---TACTTATACAACAGAA-----------------------------------------
------------------------------------------------------------
------------------------------------------------------------
------------------------------------------------------------
------------------------------------------------------------
------------------------------------------------------------
------------------------------------------------------------
------------------------------------------------------------
------------------------------------------------------------
------------------------------------------------------------
------------------------------------------------------------
------------------------------------------------------------
--------------------------------TACATTAATTCC------CCAAAACCCT
TACCCC---GTACTGAGTGACTTCATA-ATATTATGAAAAACCATATGCTAGAACTAGTA
ACAA-GAAGA-AGACC--TTCTCCA-----AAATGTACAT-ATAGGCCAAAATGAACAAC
-TCA--TTGGCATTTACCGCTTATGAACTAACAGTAGTAACTCA----ACAAGAAAACTC
TAC-------------------TATCCAT-------AACGTTAACCTTACACTAGCACAT
TCCCGGAAAGATTAAAAGGAAGGGAAGGAACTCGGCAAATAA--TAACCTCGCCTGTTTA
CCAAAAACATCGCCTCC-TGA-ATAATC---ATAGGAGGTCCAGCCTGCCCAGTGACAAA
--GTTA-AACGGCCGCGGTACCCTAACCGTGCAAAGGTAGC-GCAATCACTTGTTCTT--
TAAATGAGGACTAGTATGAATGGCATCACGAGGGTTATACTGTCTCCCCCACCTAATCAG
TGAAACTGATCTTCCCGTGAAGAAGCGGGAATAGAATTATAAGACGAGAAGACCCCATGG
AGCTTTAAACTCA-ACAT-CAACTGCCCTCT------AAATAACTTATTAACCAC---GC
AG-ATC---TGAC-A--GTT---AGTTTT-CGGTTGGGGTGACCGCGGAGTAAAACAAAA
CCTCCACGATGAAAGGAATTAAC---CTCCTAATCT--AAGAGCTACAGCTCTAAGAATC
AAC--------AAATTGACAAAACTTGATCCAAATACTTT--GATCAACGAACCAAGTTA
CCCTGGGGATAACAGCGC-AATCCATTTCAAGAGCTC-ATATCGACAAATGGGTTTACGA
CCTCGATGTTGGATCAGGG-TATCCCAGTGGCGCAGCCGCTACTAA-TGGTTC-------
-----------
>AB598318_Chaperina fusca_BORN8478
TGCAAGTATCCGCACACCAGTGAG-TACGCCCTTACCCCCTC-AACAGGACAAGGAGCCA
GGTATCAGGCACAA--AAC-----TTTCGCCCACA--ACACCAAGC-CTCGCCACACCCC
CAAGGGTATACAGCAGTGACAAACATTATTTATAAGCGCCAGCTTGACTTAGCTAAGGAA
TCAC-AGAG-CCGGCC-AACACGCGTGCCAGCCGCCGCGGCTACACCGTACAGGGCTCAA
GTAGATAAACTAT--CGGCGTTAAGCGTGTTTTAAGTGCTACTACC-ACCTTAGAATTAA
ATT--GTAATTAAGTCGTAATACACTTGTTACTAA--GAAACCCACAAACAAAAGTTATT
CTAACTAAACC-ACTTGAATCCACGACAGCTGGGAC-ACAAACTGGGATTAG-AGACCCC
ACTATGCCCAGCC-GCAAAAT-TTTACC-ACACTC----AAACACGCCAGGGA-ATTACG
AGCCCAAACTTAAAACCCAAAGGACTTGACGGTCTCCCACCCCCACCTAGAGGAGCCTGT
TCCATAATCGATTCTCCCCGATAAACCACACCAC-TTTTAGCCTA--TTCAGCCTGTATA
CCTCCGTCGTAAGTCCACCACATAAGCGCC--AATCAGTGAACTAAAAGAT---TTTCCC
CATAAATACGTCAGGTCAAGGTGCAGCCAACAAAGTGGGAAAGAATGGGCTACAATTTCT
ACCA---TAGAACATA-CGAAA-A--CTCTGTGAAAC-CAGTTATAGAAGGCGGATTTAG
CAGTAAAAAGAAAATAGAGAGTTCTTTTTAATAC--GGCACTGGGATGCGTACACACCGC
CCGTCACCCTCTTC--------AAATGCA-CACA-----ACCTAG---TCAATAACACA-
---ATAAAGCACCATAGAAGAG--------------------------------------
------------------------------------------------------------
------------------------------------------------------------
------------------------------------------------------------
------------------------------------------------------------
------------------------------------------------------------
------------------------------------------------------------
------------------------------------------------------------
------------------------------------------------------------
------------------------------------------------------------
------------------------------------------------------------
------------------------------------------------------------
-----------------------TTACTTAAATCCAAATACGAC------ACAAAACCCG
TGACTC--ACTATTGAATGACTCTATA-ACTATATAGAAAACCTCATGCTAGAACTAGTA
ACAA-GAAGA-CAACC--TTCTCCA-----AAATGCAAGT-ATAAGCCGCCACGAATAAA
-TCA--CCGGCACTTACCGTAATTGAACTAACAGCAACAACCGC----ACTAGAAAACTT
TGC-------------------TACATAC-------AACGTTAACCTTACACTAGAACAT
TAATGGAAAGATTTTAAAAAGGGGAAGGAACTCGGCAAATAA--TAACCCCGCCTGTTTA
CCAAAAACATCGCTTCT-CGATACAACC---ATGAGAAGTCCAGCCTGCCCAGTGATCAA
---TTA-AACGGCCGCGGTACCCTAACCGTGCAAAGGTAGC-GCAATCACCTGTTCTT--
TAAATAAGGACTAGTATGAATGGCACCACGAGGGTTACACTGTCTCCCCCTTTTAATCAG
TGAAACTGATCTTCCCGTGAAAAAGCGGGAATACACATATAAGACGAGAAGACCCCATGA
AGCTTTAAATTCA-GAAT-CAACTGCCTACAA-----TTACACCACCATAATCAG---AC
AG-ACC---TGAT-T--TCT---GATTTT-CGGTTGGGGCAACCACGGAGAAAAACAAAT
CCTCCATGATGAAAGGAGTTTTATA-CTCCTTATCC--ACGAGCTACAACTCTAAGAATC
AAC--------AATCTGACAAAA-TTGACCCAAACTATTTT-GATCAACGAACCAAGTTA
CTCTGGGGATAACAGCGC-AATCTATTTCAAGAGCCC-ATATCGACAAATAGGTTTACGA
CCTCGATGTTGGATCGGGG-CATCCAAGTGGCGCAACCGCTACTAG-GGGCCACG-----
-----------
>AB634633_Ramanella taprobanica_KUHE37252
TGCAAGTATCCGCACACCCGTGAG-AACGCCCTTAACCCCTCCATCAGGACAAGGAGCT-
GGTATCAGGCACAG--AACA----TCTTGCCCACA--ACACCTAGC-TACGCCACACCCT
CAAGGGTATTCAGCAGTGATAAACATTGTCCATAAGCGCCAGCTTGACTCAGTCAGAGTA
AAC--AGAG-CCGGCA-AATCCG-GTGCCAGCCGCCGCGGCTATACCGTT--GGGCCCAA
GTTGACAAGC-AT--CGGCGTTAAGCGTGTTTAAAGTGTCAAATT---AATTAGAATTAA
ACA--TCAACCAAGTTGTGACACACTTGTTGACAA--GAAACCCAAAAACGAAAGTTATT
CTAACACATCC-ACTTGAATCCACGACAGCTAGGGC-ACAAACTGGGATTAG-GTACCCC
ACTATGCCTAGCC-GTAAAACATTTATTTACATCT----TAAGCCGCCAGGGA-ATTACG
AGCCCAAGCTTAAAACCCAAAGGACTTGACGGTGTCCCACCC--ACCTAGAGGAGCCTGT
TCTATAATCGATTCCCCCCGATACACCTCACCAC-TTCTAGCCTA--TTCAGCCTGTATA
CCTCCGTCGTAAGCTTACCATATGAACGCC-CCATTAGTGAGCCAAAAGAT---TTAT--
CATCTACACGTCAGGTCAAGGTGCAGCCAACGAAGCGGGAAGCAATGGGCTACAATTTCT
AACT---TAGAACAAA-CGAAAGA--CCACATGAAACACAGTCAT-GAAGGCGGATTTAG
TAGTAAAAAGAAAATAGAGAGTTCTTTTTAATCA--GGCGCTGGGACGCGTACACACCGC
CCGTCACCCTCTTC--------AAATGCC-ACAA------CCCTG---TTAATAACATT-
---ATACTGCACCACAGAA-----------------------------------------
------------------------------------------------------------
------------------------------------------------------------
------------------------------------------------------------
------------------------------------------------------------
------------------------------------------------------------
------------------------------------------------------------
------------------------------------------------------------
------------------------------------------------------------
------------------------------------------------------------
------------------------------------------------------------
------------------------------------------------------------
--------------------------------TCCAATAACACA------ACAAAACCCT
CACCCA---GTACTGAATGATTCCATA-CTGATATGGAAAACCATATGCTAGAACTAGTA
ACAA-GAAGA-AGAAC--TTCTCTA-----AAATGCAAGT-GTAAACCGAAATGAACAAT
-TCA--CCGGTATTTACCGCCAATGAACACGCAGTAGCAACACAC---ACAAGAAAATCC
TAC-------------------TCACCTG-------GACGTTAACCTTACACTAGAGCAT
TTCTAGAAAGATTAAAAAATAGGGAAGGAACTCGGCAAATTA-TTAACCCCGCCTGTTTA
CCAAAAACATCGCCTCC-CGACAAAAT----ATGAGAGGTCCAGCCTGCCCAGTGACAAA
--GTTA-AACGGCCGCGGTACCCTAACCGTGCGAAGGTAGC-GCAATCACTTGTTCTT--
TAAATGAGGACTAGTATGAACGGCATCACGAGGGTTATACTGTCTCCCCCATTCAATCAG
TGAAACTGACCTCCCCGTGAAGAGGCGGGGATAAAATTATAAGACGAGAAGACCCCATGG
AGCTTTAAACTCA-ACAC-CAACTATTCTACC-----AAATATCATACAAGCTGA---AT
AG-ACC---TGGC-T--GTT---AGTTTT-CGGTTGGGGTGACCGCGGAGTAAAACAAAA
CCTCCACGATGAAAGGACCAAAC---CTCCTAATCA--TAGAGCGACAGCTCAAAGAATC
AAT--------AAATTGACAAAAATTGATCCAATTCAATTT-GATCAACGAACCAAGTTA
CCCTGGGGATAACAGCGC-AATCCACTTCAAGAGCCC-CTATCGACAAGTGGGTTTACGA
CCTCGATGTTGGATCAGGG-TATCCCAGTGGTGCAGCCGCTACTAA-CGGTTC-------
-----------
>AB634652_Phrynomantis bifasciatus_KUHE33277
TGCAAGCATCAACACACCCGTGAG-AACGCCCTCCACCCCTC-AGCAGGACGAGGAGCC-
GGTATCAGGCACAG--AACA----TCTTGCCCACA--ACACCTAGC-CCCGCCACACCCT
CAAGGGTCCTCAGCAGTGATAAACATTGATAATAAGCGCCAGCTTGAATCAGTTAAAGTA
AACC-AGAG-CCGGCC-AACCCG-GTGCCAGCCGCCGCGGCTACACCATC--GGGCTCAA
GTTGACAGCT-AC--CGGCGTTAAACGTGATTAAAGTGCTTAATAC-AAATTAGAATTAA
ACT--TAAGCCAAGTTGTGACACACTTGCTTCAAA--GAAACCCCAAATCGAAAGCTATT
CTAACTTACCC-ACTTGAATACACGACAGCTAGGGT-ACAAACTGGGATTAG-GTACCCC
ACTATGCCTAGCC-GTAAAATATTAACTTACACCT-----TAACCGCCAGGGA-ATTACG
AGCCCAAGCTTAAAACCCAAAGGACTTGACGGTGTCCCACCC--ACCTAGAGGAGCCTGT
TCTATAATCGATTTTCCCCGATAAACCTCACCAC-CCCTTGCCTA---CCAGCCTGTATA
CCTCCGTCGAAAGCTTACCTTGTGAACGCC--AACCAGTGAGCTCAAGGAC---CATC--
CGTCAACACGTCAGGTCAAGGTGCAGCCAATGAAGTGGAAAGCAATGGGCTACAGTTTCT
AATT---TAGAACAAA-CGAAAGA--CCACATGAAATAGAGTCAT-GAAGGCGGATTTAG
TAGTAAAAAGAAAATAGAGAGTTCTTTTTAACAA--GGCACTGGGACGCGTACACACCGC
CCGTCACCCTCTTC--------AAATGCC-ACCAA------CAAG---TTTTTAACAAC-
---ACACAGCTATTCAGAA-----------------------------------------
------------------------------------------------------------
------------------------------------------------------------
------------------------------------------------------------
------------------------------------------------------------
------------------------------------------------------------
------------------------------------------------------------
------------------------------------------------------------
------------------------------------------------------------
------------------------------------------------------------
------------------------------------------------------------
------------------------------------------------------------
--------------------------------TTCTATAATTTT------ACAAAACCCT
TTACCA---CTACTGAATGACTCCATA-ATCCTATGGAGAACACTATGCTAGAACTAGTA
ACAA-GAAGA-AGACC--TTCTCCA-----AAATGTAAGT-GTAGGCCAAAATGAACACC
-TCA--CTGGCACTTATCGTCTATGAACCTAAAGTAGTAACCCAC---ACAAGAAAAACC
TAC-------------------TTATCTA-------AACGTTAACCTTACACCAGAACAT
TACCGGAAAGATTAAAAAAAGAGGAAGGAACTCGGCAAATTT--TAACCCCGCCTGTTTA
CCAAAAACATCGCCTCC-TGAAATAAC---CATAGGAGGTCCAGCCTGCCCAGTGACAAA
--GTTA-AACGGCCGCGGTACCCTAACCGTGCGAAGGTAGC-GCAATCACTTGTTCTT--
TAAATGAGGACTAGTATGAATGGCATCACGAGGGTTATACTGTCTCCCCCTTTTAATCAG
TGAAACTGATCTTCCCGTGAAGAAGCGGGAATATATCTATAAGACGAGAAGACCCCATGG
AGCTTAAAACTCA-GTAT-CAGCTGCCCTCTA-----ATATATCCTCTTAATTAG---GC
AG-ACT---TGAC-T--ACT---AGTTTT-CGGTTGGGGTGACCGCGGAGCAAAACAAAA
CCTCCACGATGAAAGGAACTAAT---TTCCTAATCA--AAGAACCACATTTCTATGAATC
AAC--------AAATTGACATTTATTGATCCAATTTTTTT--GATCAACGAACCAAGTTA
CCCTGGGGATAACAGCGC-AATCCATTTCAAGAGCCC-CTATCGACAAATGGGTTTACGA
CCTCGATGTTGGATCAGGG-TATCCCAGTGGTGCAGCCGCTACTAA-AGGTTC-------
-----------
>AB634636_Phrynella pulchra_UKMHC-820
TGCAAGTATCAGCACACCTGTGAG-AACGCCCTTAATT-CTT-TATAGAACAAGGAGCT-
GGTATCAGGCACAG--ACCC----CCTAGCCCATG--ACACCTAGC-TTTGCCACACCCT
CAAGGGTATTCAGCAGTGATTAACATTGTTCATAAGCGCCAGCTTGACTCAGTTAAAGAG
CCC--AGAG-CCGGCC-AATACG-GTGCCAGCCGCCGCGGCTACACCGCT--AGGCTCAA
GTTGATATTA-TT--CGGCGTTAAGCGTGTTTAAAGTACTACTACACAGATTAGAATTGA
ACT--TAAACCAAGTTGTGACACACTTGTTCTTAA--GAAAAACATAAACGAAAGTTATT
CTAACATAACC-ACTTGAACCCACGACAGCTAAGAACACAAACTGGGATTAG-GTACCCC
ACTATGCTTAGCC-GTAAAACATTTATTTACACCT----TAAACCGCCTGGGA-ATTACG
AGCCCAAGCTTAAAACCCAAAGGACTTGACGGTGTCCCACCC--ACCTAGAGGAGCCTGT
TCTATAATCGATTCTCCCCGATACACCTCTCCAC-TTCTAGCCTC---TCAGCCTGTATA
CCTCCGTCGTAAGCTTACCATATGAACGTT--TTCTAGTGAGCTAAAAGAT---TATTA-
CATAAATACGTCAGGTCAAGGTGCAGCCCACGAAGTGGCAAGTAATGGGCTACAATTTCT
ATAAC--TAGAACACA-CGAAAGA--CTACATGCAACCCAGTCAT-GAAGGCGGATTTAG
AAGTAAAAAGAAAATAGAGAGTTCTTTTTAATTA--GGCGCTGGGACGCGTACACACCGC
CCGTCACCCTCTTC--------AAACGCT-CAAAA------TTAG---TTCATAACAAC-
---CCTATGCACTACAGAA-----------------------------------------
------------------------------------------------------------
------------------------------------------------------------
------------------------------------------------------------
------------------------------------------------------------
------------------------------------------------------------
------------------------------------------------------------
------------------------------------------------------------
------------------------------------------------------------
------------------------------------------------------------
------------------------------------------------------------
------------------------------------------------------------
--------------------------------CTCAATAACTCA------CCAAAACCCT
TACTCA---ATATTGAGCGATTCTATA-TCTGTATAGAAAACCATATGCTAGAACTAGTA
ACAA-GAAGA-AGACC--TTCTCCA-----AAATACAACT-ATGAGCCGGAATGAACAAA
-TCG--CCGGCATTCACCGCCAATGATCCCACAGTAATAACTAA----ACAAGAAAATAC
TAC-------------------TTCTTTT-------GGCGTCAACCTTACACCAGTGTAT
TCCAGGAAAGATTAAAAAAAGAGGAAGGAACTCGGCAAACCA-CTAACCCCGCCTGTTTA
CCAAAAACATCGCCTCT-TGACAAAC-----ATAAGAGGTCCAGCCTGCCCAGTGACAAA
--GTTT-AACGGCCGCGGTACCCTAACCGTGCGAAGGTAGC-GCAATCACTTGTTCTT--
TAAATAAGGACTAGTATGAACGGCACCACGAGGGTTATACTGTCTCCCTCTTTTAATCAG
TGAAACTGACCTCCCCGTGAAGAGGCGGGGATAAAACTATAAGACGAGAAGACCCCATGG
AGCTTCAAACTCA-GTAC-TAACTGCATCAC------CTATGCCATCATAATCCA---GC
AG-CCA---TAGA-A--ACT---AGTTTT-CGGTTGGGGTGACCGCGGAGCAAAACAAAA
CCTCCGCGATGAATGAGACAAAT---ACTCTAATCA--AAGAGCTACAACTCAAAGAATC
AAC--------AAATTGACACAC-TTGATCCAATTAATTTT-GATCAACGAACCTAGTTA
CCCTGGGGATAACAGCGC-AATCCACTTCAAGAGCCC-CTATCGACAAGTGGGTTTACGA
CCTCGATGTTGGATCAGGG-TATCCCAGTGGTGCAACCGCTACTAA-AGGTTG-------
-----------
>AB634648_Dyscophus guineti_KUHE33150
TGCAAGTATCCGCACTCCCGTGAG-AACGCCCTTACCC-CTCCCTCAGGACAAGGAGCT-
GGTATCAGGCACAG--ACCA----TCTTGCCCATA--ACACCTAGC-TTTGCCACACCCT
CAAGGGTATTCAGCAGTGATAGACCTTGTTTATAAGCGCCAGCTTGACTCAGTCAAAGTA
ATAT-AGAG-CCGGCT-AACCCG-GTGCCAGCCGCCGCGGCTACACCGTG--GGACTCAA
GTTGACAGCC-AT--CGGCGTTAAGCGTGTTTAAAGTGACTACAA---GATTAGAATTAA
ACC--TTAATAAAGCCGTGACAACCTTATTAAAGA--GAGACCCGAAAACGAAAGTTATT
CTAACCCAACC-ACTTGAATCCACGACAGCTAGGAA-ACAAACTGGGATTAG-GTACCCC
ACTATGCCTAGCC-GTAAAATATTTAATCACAACT----AAAACCGCCAGGGA-ATTACG
AGCCCAAGCTTAAAACCCAAAGGACTTGACGGTGTCCCACCC--ACCTAGAGGAGCCTGT
TCTGTAATCGATAATCCCCGATTAACCTCACCAC-TTTTTGTTAT---TCAGCCTGTATA
CCTCCGTCGTAAGCTTACCATATGAACGTC--TCTTAGTGAGCTTAAAGAT---CCTT--
CATCAACACGTCAGGTCAAGGTGCAGCCCACAAAGTGGGAAGAAATGGGCTACAATCTCT
AATA---TAGAACAAA-CGGAAAA--CTGCATGAAACACAGCCAA-GAAGGTGGATTTAG
TAGTAAAAAGAAATCAGAGTGTTCTTTTTAATCC--GGCACTGGGACGCGTACACACCGC
CCGTCACCCTCTTC--------AAATGCC-CCTGA------ACAG---TTAATAACAAT-
---TTTCCGCACACCAGAA-----------------------------------------
------------------------------------------------------------
------------------------------------------------------------
------------------------------------------------------------
------------------------------------------------------------
------------------------------------------------------------
------------------------------------------------------------
------------------------------------------------------------
------------------------------------------------------------
------------------------------------------------------------
------------------------------------------------------------
------------------------------------------------------------
--------------------------------ATCAACAACCAA------TCAAAACCCT
TAACTA---CTACTGAATGACTTCATA-ATTATATGAAAGACCTCATGCTAAAACTAGTA
ACAA-GAAGT-AACCC--TTCTCCT-----AATTGCAAGT-GTAAGTCGACATGGATCCC
-CCG--TCGACAATTACCGTCTATGAAACCACTATAGTAACTCCA---CCAAGAAAACTC
TATTACCACATGTGAGCAC--AATCACTTGAATAATAACGTTAACCTTACACCAGAGCAA
CCTAGGAAAGATTAAAAGAAGAGGAAGGAACTCGGCAAACAA-CTAACCCCGCCTGTTTA
CCAAAAACATCGCCTCC-TGTCAAGTA----ATAGGAGGTCCCGCCTGCCCAGTGACTAT
ACGTTC-AACGGCCGCGGTACCCTAACCGCGCGAAGGTAGC-GCAATCACTTGTCCTT--
TAAATGTGGACTAGTATGAACGGCATAACGAGGGTTATACTGTCTCCCTCTTCCAATCAG
TGAAACTGATCTCCCCGTGAAGAAGCGGGGATAACATTATAAGACGAGAAGACCCCATGG
AGCTTTAAACCCA-AAGT-CAACTGCTGCCGC-----ATATATCCCCAAAGCTATA--GC
AG-ATTTC-TGTC-A--CTTT--GGTTTT-CGGTTGGGGTGACCGCGGAGCAAAATAAAA
CCTCCACGATGAACGGAACTAAC----TCCTAATCC--AAGAGCTACAACTCAAAGAATC
AAA--------ACTTTGACATAAATTGATCCAAATAATTT--GATCAACGAACCAAGTTA
CCCTGGGGATAACAGCGC-AATCCATTTTTAGAGCTC-CTATCGACAAATGGGTTTACGA
CCTCGATGTTGGATCAGGG-TATCCCAGTGGTGTAGCCGCTACTAA-AGGTTC-------
-----------
>AB634649_Dyscophus insularis_KUHE35001
TGCAAGTATCCGCACACCCGTGAG-AACGCCCTTACCC-CTCTTTCAGGACAAGGAGCC-
GGTATCAGGCACAG--ACCA----TCTTGCCCATA--ACACCTAGC-TTTGCCACACCCT
CAAGGGTATTCAGCAGTGATAAACCTTGTTTATAAGCGCCAGCTTGATTCAGTTAGAGTA
ATAC-AGAG-CCGGCT-AACCCG-GTGCCAGCCGCCGCGGCTACACCGTG--GGACTCAA
GTTGATAGAC-AT--CGGCGTTAAGCGTGTTTAAAGTGACTAAAA---GATTAGAATTAA
ACC--TCAATAAAGCTGTGACAACCTTATTAGAGA--GAGAACCAAAAACGAAAGTTATT
CTAACCTAACC-ACTTGAATCCACGATAGCTAGGAA-ACAAACTGGGATTAG-GTACCCC
ACTATGCCTAGCC-GTAAAATATTTAATCACACCA-----AAACCGCCAGGGA-ATTACG
AGCCCAAGCTTAAAACCCAAAGGACTTGACGGTGTCCCACCC--ACCTAGAGGAGCCTGT
TCTGTAATCGATAATCCCCGATAAACCTCACCAC-TTTTTGCTAT---TCAGCCTGTATA
CCTCCGTCGTAAGCTTACCATATGAACGTC--TATTAGTGAGCTCAAAGAT---CCAT--
CATCCATACGTCAGGTCAAGGTGCAGCCCACAAAGTGGGAAGAAATGGGCTACAATTTCT
AACA---TAGAACAAA-CGGAAAAA-CTGCATGAAACACAGTCAA-TAAGGTGGATTTAG
TAGTAAAAAGAAAGCAGAGTGTTCTTTTTAATTA--GGCACTGGGACGCGTACACACCGC
CCGTCACCCTCTTC--------AAATGCC-CCTAA------AAAG---TCAATGACAAC-
---ATACCGCACACCAGAA-----------------------------------------
------------------------------------------------------------
------------------------------------------------------------
------------------------------------------------------------
------------------------------------------------------------
------------------------------------------------------------
------------------------------------------------------------
------------------------------------------------------------
------------------------------------------------------------
------------------------------------------------------------
------------------------------------------------------------
------------------------------------------------------------
--------------------------------ACCTATAATTAA------CCAAAACCCC
TAACTA---CCACTGAATGACTTCATA-AATATATGAAAGACCTCATGCTAAAACTAGTA
ACAA-GAAGTTAACCC--TTCTCCT-----AATTGCAAGT-GTAAGCTGACATGGATCCC
-CCA--TCGACACTTACCGTTTATGAACCTACTGTAGCAACACA----TCAAGAAAATCC
TAC-ACCATATGCATA-----AGACACACG------AACGTTAACCTTACACCAGAGCAA
TTCAAGAAAGATTAAAAGAAGAGGAAGGAACTCGGCAAATAA-CTAACCCCGCCTGTTTA
CCAAAAACATCGCCTCC-TGATAAACA----ATAGGAGGTCCCGCCTGCCCAGTGACTAT
ACGTTC-AACGGCCGCGGTACCCTAACCGCGCGAAGGTAGC-GCAATCACTTGTCCTT--
TAAATGTGGACTAGTATGAACGGCATAACGAGGGTTATGCTGTCTCCCTCTTCCAATCAG
TGAAACTGATCTCCCCGTGAAGAAGCGGGGATAAAATTATAAGACGAGAAGACCCCATGG
AGCTTTAAACCCA-AAGT-CAACTGCTGCCAC-----ATGTATCACCCAAGCTTTA--GC
AG-ACCA--TGTC-A--CTTT--GGTTTT-CGGTTGGGGTGACCGCGGAGTAAAATAAAA
CCTCCACGATGAACGGAACTAAA----TCCTAATCC--AAGAGCTACAACTCAAAGAATC
AAA--------ACTTTGACATAAATTGATCCAAATTAACTT-GATCAACGAACCAAGTTA
CCCTGGGGATAACAGCGC-AATCCATTTTTAGAGCTC-CTATCGACAAGTGGGTTTACGA
CCTCGATGTTGGATCAGGG-TATCCCAGTGGTGCAGCCGCTACTAA-AGGTTC-------
-----------
>AB634642_Kalophrynus pleurostigma_MZBAmp15295
TGCAAGTATCAGCACACCCGTGAG-AACGCCCTTAACTTCTAACCCAGAACAAGGAGCT-
GGTATCAGGCACAT--TTAC----TTCCGCCCATC--ACACCTAGC-CTCGCCACACCCT
CAAGGGTCTTCAGCAGTGATAAACATTGTCGATAAGCGACAGCTTGACTCAGTTAAAGTA
AAC--AGAG-CTGGCA-AATCCG-GTGCCAGCCGCCGCGGCTACACCATA---AACTCAA
ATTGATAAAC-AT--CGGCGTTAAGCGTGATTAAAGTAACCATTA---AATTAGAATAAA
ACT--GGAACCAAGTCGTGACACGCTTGTTCTCAA--GAAAACCAAATACGAAAGTTATT
CTAATTCTACC-ACTTGAACACACGATAGCTAGGAA-ACAAACTGGGATTAG-GTACCCC
ACTATGCCTAGCC-GTAAAATATCAACCCACACTT-----CAACCGCCAGGGA-ATTACG
AGCCCAAGCTTAAAACCCAAAGGACTTGACGGTGCCCCACCC--ACCTAGAGGAGCCTGT
TCTATAATCGATTCTCCCCGCTTTACCTCACCAC-TTCTAGCCAC---TCAGCCTGTATA
CCTCCGTCGCAAGCTTACCCTATGAATGCC--AATTAGTGAGCTAAAAGAT---CTCTA-
CACCAACACGTCAGGTCAAGGTGCAGCCAACGAAGTGGAAAGAAATGGGCTACAATTTCT
AACA---TAGAATAA--CGAAAGA--CTTCATGAAATACAGTCAC-GAAGGCGGATTTAG
CAGTAAAAAGAAAATAGAGTGTTCTTTTTAATTA--GGCGCTGGGACGCGTACACACCGC
CCGTCACCCTCTTC--------AAACATT-TAACAAT--TCTTAG---TAAATAACAAT-
---TATCCACCACTTAGAA-----------------------------------------
------------------------------------------------------------
------------------------------------------------------------
------------------------------------------------------------
------------------------------------------------------------
------------------------------------------------------------
------------------------------------------------------------
------------------------------------------------------------
------------------------------------------------------------
------------------------------------------------------------
------------------------------------------------------------
------------------------------------------------------------
--------------------------------TTCAACTACACC------CCAAAACCCT
TACTTA---CTACTGAATGATCCCATA-AAATTATGGAAAACCTTATGCTAGAACTAGTA
ACAA-GAAGA-AGACC--TTCTCCAT----AAATGTAAAC-ATAAACCAGCATGAACTAA
-TCA--CTGGAACTTATCGCCAATGAAAAAATTATAGCAACTCC----TCAAGAAAAAAC
TAT------------------TTTCACCT-------AGCGTTAACCTTACACAAGAACAT
TTCAGGAAAGATTAAAAAAAGAGGAAGGAACTCGGCAAACAA-TTAACCCCGCCTGTTTA
CCAAAAACATCGCCTTG-TGGAAAAAT----ATACAAGGTCCAGCCTGCCCAGTGATTTA
--TTTT-AACGGCCGCGGTACCCTAACCGTGCGAAGGTAGC-GCAATCACTTGTTCCT--
TAAATAGGGACTAGTATGAATGGCATCACGAGGGTTATTCTGTCTCCCCCTTTCAATCAG
TGAAACTGATCTCCCCGTGAAGAAGCGAGGATATCTATATAAGACGAGAAGACCCCATGG
AGCTTCAAACTCA-GAAA-CACCCGCTATTT------TTAAATCAAATCAATAT----GC
CC-CCC---TGAT-T--TCT---AGTTTT-CGGTTGGGGTGACCACGGAGTACAACACAA
CCTCCTTGATGAATGGAACTCT----TTCCTCATTT--AAGAACCACAATTCTATAAACC
AAT--------ACATTGACAAAAATTGATCCAAATTAATTT-GATCAACGAACCAAGTTA
CCCTGGGGATAACAGCGC-AATCCATTTCAAGAGCTC-CTATCGACAAATGGGTTTACGA
CCTCGATGTTGGATCAGGG-TATCCCAGTGGTGTAGCCGCTACTAA-AGGTTC-------
-----------
>AB634645_Kalophrynus subterrestris_KUHE53145
TGCAAGTATCAGCACACCCGTGAA-AACGCCCTTAACTTCTAACCCAGAACAAGGAGCC-
GGTATCAGGCACAT--TAA-----TTCTGCCCATC--ACACCTAGC-CTCGCCACACCCT
CAAGGGTATTCAGCAGTGATTAACATTGTAAATAAGCGCCAGCTTGACCCAGTTAAAGTA
AAC--AGAG-CTGGCA-AATCCG-GTGCCAGCCGCCGCGGCTACACCATA---AGCTCAA
ATTGATAAAC-AT--CGGCGTTAAGCGTGATTAAAGTGACCTACA---GATTAGAATAGA
ACT--CAAACCAAGCTGTGACACGCTTGTTCTCTA--GAAAATCAAATACGAAAGTTATC
CTAACAAACCC-ACTTGAACACACGACAGCTAGGAA-ACAAACTGGGATTAG-GTACCCC
ACTATGCCTAGCCCGTAAAATATTAACCCACACTT-----CAACCGCCAGGGA-ATTACG
AGCTCAAGCTTAAAACCCAAAGGACTTGACGGTGTCCCACCC--ACCTAGAGGAGCCTGT
TCTATAATCGATTTTCCCCGCTTTACCTCACCAC-TTCTAGCCAC---TCAGCCTGTATA
CCTCCGTCGCAAGCTTACCCTATGAATGCC--AACTAGTGAGCCAAAAGAT---TTTTA-
CATCAAAACGTCAGGTCAAGGTGCAGCCAACGAACAGGAAAGAAATGGGCTACAATTTCT
AACA---TAGAATAAA-CGAAAGA--ATTCATGAAATTTAATCAC-GAAGGCGGATTTAG
CAGTAAAAAGAAAACAGAGTGTTCTTTTTAATTA--GGCACTGGGACGCGTACACACCGC
CCGTCACCCTCTTC--------AATTCTC-ATTAA----CAAATG---TCAAA--CAAC-
-------CACCACCCAGAA-----------------------------------------
------------------------------------------------------------
------------------------------------------------------------
------------------------------------------------------------
------------------------------------------------------------
------------------------------------------------------------
------------------------------------------------------------
------------------------------------------------------------
------------------------------------------------------------
------------------------------------------------------------
------------------------------------------------------------
------------------------------------------------------------
--------------------------------CCCAACAATCTT------ACAAAACCCT
TACCCC---CTACTAAATGATTTCATA-ACATTATGAAAAACCCTATGCTAGAACTAGTA
ACAA-GAAGA-AGACC--TTCTCCTT----AAATGTAAAC-ATAAACCGGACTGAACACA
-TCA--CCGGAACTTACCGTCAATGGAAATACTATAGCAACTCC----CCAAGAAAAACC
TAT-------------------TCCACCA-------AACGTTAACCCAACACAAGAACAT
TTCAGGAAAGATTAAAAAAAGAGGAAGGAACTCGGCAAATAA-TTAACCCCGCCTGTTTA
CCAAAAACATCGCCTTG-TGACTAAAT----ATACAAGGTCCAGCCTGCCCAGTGATTTA
--TTTC-AACGGCCGCGGTACCCTAACCGTGCAAAGGTAGC-ACAATCACTTGTTCCC--
TAAATAGGGACTAGTATGAACGGCATCACGAGGGTTACTCTGTCTCCCCCTTTTAATCAA
TGAAACTGATCTCCCCGTGAAGAAGCGAGGATATCAATATAAGACGAGAAGACCCCATGG
AGCTTTAAACTCA-GAAA-CACCCGCCACGCA-----GTA-ACCAAATTAACCAA---GC
CT-CTC---TGTT-T--CCT---AGTTTT-CGGTTGGGGTGACCACGGAGCACAACACAA
CCTCCATGATGAACGGAACTACCAAATTCCTTACTC--AAGAACTACAGTTCGAAAAACC
AAT--------ACATTGACATAA-TTGATCCAAATTATTTT-GATCAACGAACCAAGTTA
CCCTGGGGATAACAGCGC-AATCCATTTCAAGAGCCC-ATATCGACAAATGGGTTTACGA
CCTCGATGTTGGATCAGGG-TATCCTAGTGGTGCAGCCGCTACTAA-AGGTTC-------
-----------
>AB634634_Metaphrynella pollicaris_KUZ-21655
TGCAAGTATCCGCATACCCGTGAA-AACGCCCTTAACACCTTTTTTAGGATAAGGAGCC-
GGTATCAGGCACAA--TAT-----CCCTGCCCACA--ACACCTAGC-TTCGCCACACCCC
TAAGGGTATTCAGCAGTGATAAACATTGTTAATAAGCGCCAGCTTGATTCAGTCAAAGTA
AAT--AGAG-CCGGCC-AACCCG-GTGCCAGCCGCCGCGGCTATACCGTC--GGGCCCAA
GTTAACAGGT-AA--CGGCGTTAAGCGTGTTTTAAGTACCTTAAA--CAATTAGAATTTA
ATT--TTAACCAAGTTGTGATATACTTGTTACCAA--GAAAAACAAAA-CGAAAGTTATT
CTAATACAACC-ACTTGAACCCACGACAGCTAGGAC-ACAAACTGGGATTAG-GTACCCC
ACTATGCCTAGCC-GTAAAATATTTATTTACATCC----TAAACCGCCAGGGA-ATTACG
AGCCCAAGCTTAAAACCCAAAGGACTTGACGGTGCCCCACCC--ACCTAGAGGAGCCTGT
TCTATAATCGATTTTCCCCGATATACCCAACCAC-TTTTAGACCA---TCAGCCTGTATA
CCTCCGTCGTAAGCTTACCATATGAACGTA--AAATAGTGAGCTAAAAGAT---CTTT--
AATCAATACGTCAGGTCAAGGTGCAGCCCACAAAGCGGAAAGAAATGGGCTACAATTTCT
AACT---TAGAACACA-CGAAAGA--CTGTATGAAACACAGCCAT-GAAGGCGGATTTAG
TAGTAAAAAGAAAATAGAGAGTTCTTTTTAATTA--GGCACTGGGACGCGTACACACCGC
CCGTCACCCTCTTC--------AAATGCC-TAA-------CCAAG---TTTATAACACA-
----TTTTGCACTACAGAA-----------------------------------------
------------------------------------------------------------
------------------------------------------------------------
------------------------------------------------------------
------------------------------------------------------------
------------------------------------------------------------
------------------------------------------------------------
------------------------------------------------------------
------------------------------------------------------------
------------------------------------------------------------
------------------------------------------------------------
------------------------------------------------------------
--------------------------------TCCAACAGCCCA------TCAAAACCCT
TACTCA---ATATTGAGCGATTCTATA-CTATTATAGAAAACCATATGCTAGAACTAGTA
ACAA-GAAGA-AGACC--CCCTCCA-----AAATACAAGT-GTTAGCCGAAACGAACAAA
--CA--CCGGCATTTACCGCCAATGAACCCACAGTAGTAACTAA----ACAAGAAAATAC
TAC-------------------TTTTTTT-------AGCGTCAACCTTACACAAGAATAT
TTCTGGAAAGATTAAAAAAAGGAGAAGGAACTCGGCAAACTA-ATAACCCCGCCTGTTTA
CCAAAAACATCGCCTCT-TGACAAAC-----ATAAGAGGTCCAGCCTGCCCAGTGACAAA
--GTTT-AACGGCCGCGGTACCCTAACCGTGCGAAGGTAGC-ACAATCACTTGTTCTT--
TAAATAAGGACTAGTATGAACGGCATCACGAGGGTTATGCTGTCTCCCCCTTTTAATCAG
TGAAACTGACCTCCCCGTGAAGAGGCGGGGATAAAATTATAAGACGAGAAGACCCCATGG
AGCTTTAAACTCA-GTAT-TAACTGCTTCAC------TTACATCATTTTAAACTA---GC
AG-CCA---TAAA-A--ACT---AGTTTT-TGGTTGGGGTGACCACGGAGTAAAACAAAA
CCTCCACGATGAACGAACCAAAC---ACTCTAATCA--TAGAGCCACAACTCAACAAATC
AAC--------AAATTGACATAT-TTGATCCAATTAATTTT-GATCAACGAACCAAGTTA
CCCTGGGGATAACAGCGC-AATCCACTTCAAGAGCCC-CTATCGACAAGTGGGTTTACGA
CCTCGATGTTGGATCAGGG-TATCCCAGTGGTGCAACCGCTACTAA-AGGTTC-------
-----------
>AB634650_Gastrophryne olivacea_KUHE33224
TGCAAGTATCTGCACCCCTGTGAG-AACGCCCTCCACCCCTT-CCTAGGACGAGGAGCC-
GGTATCAGGCACAA--TAC-----ACTTGCCCATG--ACACCTAGC-TACGCCACACCCC
CAAGGGTATTCAGCAGTGATAAACATTGTTCATAAGCGACAGCTTGAACCAGCTAAAGTA
TAT--AGGG-CCGGCA-AATCCG-GTGCCAGCCGCCGCGGCTACACCGTC--GGGCTCAA
GCTGATAAAT-AC--CGGCGTTAAGCGTGATTAAAGTGACCAAGA--AAATTAGAGTTAA
ACC--ACTACCAAGTCGTGACACACTTGCATATGA--GAAACCCAAAGACGAAAGTTACT
CTA-CTAAACCCACTTGAAACCACGACAGCCAGGAA-ACAAACTGGGATTAG-GTACCCC
ACTATGCCTGGCC-GTAAAATATTTACCCACACCA----CAAACCGCCTGGGG-ATTACG
AGCCCAAACTTAAAACCCAAAGGACTTGACGGTGTCCCACCC--ACCTAGAGGAGCCTGT
TCTATAATCGATTTTCCCCGATAAACCCCACCCC-TTCTAGCCAC---TCAGTCTGTATA
CCTCCGTCGCAAGCTTACCATGTGAACG-A--AACAAGTGAGCTTAAAGGT---TACT--
CACCCACACGTCAGGTCAAGGTGCAGCTTACGAAGCGGAAAGAAATGGGCTACAATCTCT
AACT---TAGAACAAA-CGAAAGA--CTACATGAAAAACAGTCAT-GAAGGCGGATTTAG
TAGTAAAAAGAAAATAGAGTGTTCTTTTTAATTA--GGCCCTGGGACGCGTACACACCGC
CCGTCACCCTCTTC--------AAATGCC-ACACA------TCAG---TTATTAACACC-
---CCTAAGCACACCAGAA-----------------------------------------
------------------------------------------------------------
------------------------------------------------------------
------------------------------------------------------------
------------------------------------------------------------
------------------------------------------------------------
------------------------------------------------------------
------------------------------------------------------------
------------------------------------------------------------
------------------------------------------------------------
------------------------------------------------------------
------------------------------------------------------------
--------------------------------ACCAAAAACACC------CAATAACCCT
TACTTA---GTACTAAGTAACTCTATA-CTTTTATAGAAATTATTATGCTAAAACTAGTA
ACAT-GAAGA-AGCCC--TTCTCCC-----AAATGCACCT-GTAAGCCAAAAAGAACAAT
-TCA--TTGGCATTTAACGCTATTGACCCTAAAGCAATAACTAC----ACAAGAAAATTT
TGC-------------------TAACACC-------AACGTTAACCTAACACAAGAGCAT
TCCGGGAAAGATTAAAAGAAGTGGAAGGAACTCGGCAAATTT--TAACCCCGCCTGTTTA
CCAAAAACATCGCCTCC-TGCAGTAT-----ATAGGAGGTCCAGCCTGCCCAGTGACCAA
--GTTA-AACGGCCGCGGTACCCTAACCGTGCGAAGGTAGC-GCAATCACTTGTTCTT--
TAAATGAGGACTAGTATGAATGGCATCACGAGGGTTACACTGTCTCCCACCTCTAATCAG
TGAAACTGATCTCCCCGTGAAGAAGCGGGGATAAAACTATAAGACGAGAAGACCCCATGG
AGCTTCAAACCCG-GCAT-CAACCA-TTAACAT----TAATACCACATTAAATAA---AT
GG-ACC---TGAC-T--GCT---GGTTTT-AGGTTGGGGTGACCGCGGAGCATAACAAAA
CCTCCATGATGAACG-ACCTCCT----CTCTAATCC--GAGAGCCACCACTCAAAGAATC
AAA--------AAATTGACATTTATTGACCCAAACTATTTT-GATCAACGAACCAAGTTA
CCCTGGGGATAACAGCGC-AATCCATTTCAAGAGCCC-CTATCGACAAATGGGTTTACGA
CCTCGATGTTGGATCAGGG-TATCCTAGTGGTGCAGCCGCTACTAA-AGGTTC-------
-----------
>AB598317_Micryletta inornata_KUHE20497
TGCAAGTATCCGCACACCCGTGAG-AACGCCCTTTCCTCCTT-TCTAGGATAAGGAGCT-
GGTATCAGGCACAG-TTCA-----TCTTGCCCACA--ACACCTAGC-TATGCCACGCCCT
CAAGGGTATTCAGCAGTGATAAACATTGTTTATAAGCGCCAGCTTGACTCAGTAAAAGTA
ATTT-AGAG-CCGGCT-AACCCG-GTGCCAGCCGCCGCGGCTACACCGTC--GGGCTCAA
GTTGATAGAC-AT--CGGCGTTAAGCGTGCTTAAAGTGTATAAAC--AAATTAGAGTTAA
ACT--ACTACCAAGTCGTGACACGCTTGTTTTTAG--GAAACCCAAGAACGAAAGTTATT
CTAACCAAACC-ACTTGAATTCACGACAGCTAGGGA-ACAAACTGGGATTAG-GTACCCC
ACTATGCCTAGCC-GTAAAATATCAATTTACATCT----TAAACCGCCAGGGA-ATTACG
AGCTCAAGCTTAAAACCCAAAGGACTTGACGGTGTCCCACCC--ACCTAGAGGAGCCTGT
TCTATAATCGATTCTCCCCGATACACCTTACCCC-TCTTAGCCTA---TCAGCCTGTATA
CCTCCGTCGTAAGCTTACCATATGAACGCT--AATTAGTGAGCTAAAAGAT---TAAT--
CATCCACACGTCAGGTCAAGGTGCAGCTCACGGAGCGGAAAGTAATGGGCTACAATTTCT
ATAT---TAGAACACA-CGAAAGA--CTACATGCAACAAGGTCAT-GAAGGCGGATTTAG
CAGTAAAAAGAAAATAGAGAGTTCTTTTTAATCA--GGCGCTGGGACGCGTACACACCGC
CCGTCACCCTCTTC--------AAATGCC-CCATA-----ATATG---TTTTTAACACT-
---TCCAAGCACCTCAGAAGAG--------------------------------------
------------------------------------------------------------
------------------------------------------------------------
------------------------------------------------------------
------------------------------------------------------------
------------------------------------------------------------
------------------------------------------------------------
------------------------------------------------------------
------------------------------------------------------------
------------------------------------------------------------
------------------------------------------------------------
------------------------------------------------------------
-----------------------TATACTAATACCTACATTTTT------CCAAAACCCT
TCAATA---CTACTGAATGACTCTATA-TTTATATAGAGAACTATATGCTAGAACTAGTA
ACAA-GAAGA-TGAAC--TTCTCCA-----AAATATAAGT-GTACGCCGAGATGAACTAT
-TCA--ACGGCATTTATCGCTAATGAATTTAAAGTAGTAACCAA----ACAAGAAAATCC
TAC-------------------TTAAACC-------AGCGTTAACCTTACACTAGAATAT
TTCTGGAAAGATTAAAAGATGAGGAAGGAACTCGGCAAATTA-TTAACCCCGCCTGTTTA
CCAAAAACATCGCCTCC-TGAAAATC-----ATAGGAGGTCCAGCCTGCCCAGTGACAAA
--GTTA-AACGGCCGCGGTACCCTAACCGTGCGAAGGTAGC-GCAATCACTTGTTCTT--
TAAATGAGGACTAGTATGAATGGCATCACGAGGGTTACACTGTCTCCCCCATCCAATCAG
TGAAACTGATCTCCCCGTGAAGAAGCGGGGATAAAAATATAAGACGAGAAGACCCCATGG
AGCTTTAAACTCA-GTAT-CAACTGCTTTATA-----ACAGACCTAAGTAACCTA---GC
AG-AAA---TGAC-T--ACT---AGTTTT-TGGTTGGGGTGACCGCGGAGCAAA-CACAA
CCTCCACGATGAATGGGCCTCCT---ACCCTTATCC--CAGAGCTACCACTCTAAGAATC
AAA--------AAATTGACAAAAATTGATCCAAGTACTCTT-GATCAACGAACCAAGTTA
CCCTGGGGATAACAGCGC-AATCCATTTCAAGAGCTC-CTATCGACAAATGGGTTTACGA
CCTCGATGTTGGATCAGGG-TATCCCAGTGGTGCAGCCGCTACTAA-AGGTTCG------
-----------
>AB634638_Micryletta steinegeri_KUHE35937
TGCAAGTATCCGCACACCCGTGAG-AACGCCCTTTACCCCTT-TCTAGGATAAGGAGCT-
GGTATCAGGCACAG-TTCA-----TCTTGCCCATA--ACACCTAGC-TATGCCACGCCCT
CAAGGGTATTCAGCAGTGATAAACATTGTTTATAAGCGCCAGCTTGACCCAGTAAAAGTA
ATT--AGAG-CCGGCT-AACCCG-GTGCCAGCCGCCGCGGCTACACCGTT--GGGCTCAA
ATTGATAGAC-AC--CGGCGTTAAGCGTGCTTAAAGTGTTCACAC--AAATTAGAATTAA
ACT--ACTACCAAGTCGTGACACGCTTGTTCTTAG--GAAACCCAGAGACGAAAGTTATT
CTAACTAAACC-ACTTGAATCCACGACAGCTAGGAA-ACAAACTGGGATTAG-GTACCCC
ACTATGCCTAGCC-GTAAAATATTAATTTACATCT----TGAACCGCCAGGGA-ATTACG
AGCTCAAGCTTAAAACCCAAAGGACTTGACGGTGTCCCACCC--ACCTAGAGGAGCCTGT
TCTATAATCGATTCTCCCCGATACACCTCACCCC-TCTTAGCCTC---TCAGCCTGTATA
CCTCCGTCGTAAGCTTACCATATGAACGCT--AATTAGTGAGCTAAAAGAT---TAAT--
CATCCACACGTCAGGTCAAGGTGCAGCTCACAGAGCGGAAAGTAATGGGCTACAATTTCT
ATAT---TAGAACATA-CGAAAGA--CTACATGCAACAAAGTCAT-GAAGGCGGATTTAG
CAGTAAAAAGAAAATAGAGAGTTCTTTTTAATTA--GGCGCTGGGACGCGTACACACCGC
CCGTCACCCTCTTC--------AAATGCC-ACATA-----AAATG---TTTTTAACACC-
---TCCAAGCACCTCAGAA-----------------------------------------
------------------------------------------------------------
------------------------------------------------------------
------------------------------------------------------------
------------------------------------------------------------
------------------------------------------------------------
------------------------------------------------------------
------------------------------------------------------------
------------------------------------------------------------
------------------------------------------------------------
------------------------------------------------------------
------------------------------------------------------------
--------------------------------ACCCAAATTTCT------CCAAAACCCT
TTACTA---CTACTGAATGACTCTATA-TCTATATAGAGAACTATATGCTAGAACTAGTA
ACAA-GAAGA-TGTAC--TTCTCCA-----AAATATAAGT-GTACGCCGAGATGAACCAC
-TCA--ACGGCATTTATCGCCAATGAATCTAAAGTAGTAACCTA----ACAAGAAAACCC
TAC-------------------TTAAACC-------AGCGTTAACCTTACACTAGAATAT
TTCTGGAAAGATTAAAAGATGAGGAAGGAACTCGGCAAATTA-TTAACCCCGCCTGTTTA
CCAAAAACATCGCCTCC-TGAAAAAC-----ATAGGAGGTCCAGCCTGCCCAGTGACAAA
--GTTA-AACGGCCGCGGTACCCTAACCGTGCGAAGGTAGC-GCAATCACTTGTTCTT--
TAAATGAGGACTAGTATGAATGGCATCACGAGGGTTACACTGTCTCCCCCATCTAATCAG
TGAAACTGATCTCCCCGTGAAGAAGCGGGGATAAAACTATAAGACGAGAAGACCCCATGG
AGCTTTAAACTCA-GTAT-CAACTGCTTTATA-----GTAAACCTGAGTAACCTA---GC
AG-AAA---TGAC-T--ACT---AGTTTT-CGGTTGGGGTGACCGCGGAGCAAAACACAA
CCTCCACGATGAATGGGCCTTCT---ACCCTTATCC--TAGAGCTACCACTCTAAGAATC
AAA--------AAATTGACAAAAATTGATCCAAGTATTCTT-GATCAACGAACCAAGTTA
CCCTGGGGATAACAGCGC-AATCCATTTCAAGAGCTC-CTATCGACAAATGGGTTTACGA
CCTCGATGTTGGATCAGGG-TATCCCAGTGGTGCAGCCGCTACTAA-AGGTTC-------
-----------
>AB634653_Scaphiophryne gottlebei_KUHE34977
TGCAAGTCTCCGCACACCCGTGAG-AACGCCCTTTACCCCTTAACCAGGATAAGGAGCT-
GGTATCAGGCACAG--ACAC----TCTTGCCCATG--ACACCTAGC-CACGCCACGCCCC
CAAGGGTATTCAGCAGTGATAAACATTGTTCATAAGCGCCAGCTTGACTCAGTCAGAGTA
AAT--AGAG-CCGGCC-AATCCG-GTGCCAGCCGCCGCGGCTACACCGTT--GGGCTCAA
GTTGACAAAT-AT--CGGCGTTAAGCGTGATTAAAGTGAAACACA--GGATTAGAACTGA
ATT--TTAACCAAGTCGTGACACACTTGTTATAAG--GAAACCCAAAAACGAAAGTTATT
CTAACACAACC-ACTTGAACCCACGACAGCTAGGAC-ACAAACTGGGATTAG-GTACCCC
ACTATGCCTAGCC-GTAAAATATTAACTTACACTA-----AAACCGCCAGGGA-ATTACG
AGCCCAAGCTTAAAACCCAAAGGACTTGACGGTGTCCCACCC--ACCTAGAGGAGCCTGT
TCTATAATCGATTCTCCCCGATAAACCTCACCAC-TTCTAGCCAA--CTCAGCCTGTATA
CCTCCGTCGTAAGCTTACCATATGAACGTT--AACTAGTGAGCTTAAAGAT--CTATT--
CATCAACACGTCAGGTCAAGGTGCAGCTCACGAAGTGGGAAGCAATGGGCTACAATTTCT
AACA---TAGAACACA-CGAAAGA--CTACATGAAACACAGTCAT-GAAGGCGGATTTAG
CAGTAAAAAGAAAATAGAGAGTTCTTTTTAATTA--GGCACTGGGACGCGTACACACCGC
CCGTCACCCTCTTC--------AAACGCC-CAC-------AAACG--TTAACTAACAAT-
---TTACCGCACAATAGAA-----------------------------------------
------------------------------------------------------------
------------------------------------------------------------
------------------------------------------------------------
------------------------------------------------------------
------------------------------------------------------------
------------------------------------------------------------
------------------------------------------------------------
------------------------------------------------------------
------------------------------------------------------------
------------------------------------------------------------
------------------------------------------------------------
--------------------------------CCCAAAATCAAC------ACAAAACCCT
TTATTA---CTACTGAATGACCCCATA-ACCCTATGGGGGACCTCATGCTAGAACTAGTA
ACAA-GAATT-AGATA--TTCTCCA-----AAATGCACGT-GTACGCCATAATGAACCAC
-TCA--CCGGCAATTACCGCCAATGAACCAAAAGTAATAACCCA----CCAAGAAAACTT
TAC-------------------TTAACAA-------AGCGTTAACCTAACACAAGAGCAT
TTCCAGAAAGATTAAAAGAGCGGGAAGGAACTCGGCAAATAT--TAGCCTCGCCTGTTTA
CCAAAAACATCGCCTCC-TGACTTATT----ATAGGAGGTCCAGCCTGCCCAGTGACCCA
--GTTA-AACGGCCGCGGTACCCTAACCGTGCGAAGGTAGC-GCAATCACTTGTTCTT--
TAAATGAGGACTAGTATGAATGGCATCACGAAGGCTACACTGTCTCCCCCCTCCAATCAG
TGAAACTGATCTCCCCGTGAAGAAGCGGGGATAAAACCATAAGACGAGAAGACCCCATGG
AGCTTAAAACTCA-GTTT-CACCTGCACACCA-----ATATATCACATCAACCCT---GC
AG-ACC---TGCT-T--ACT---AGTTTT-CGGTTGGGGTGACCATGGAGCAAAACAAAA
CCTCCACGACGAAAGGACATCT-----CCCTAATCC--AAGAGCAACAACTCTAAGAATC
AAA--------AAATTGACGTTACTTGATCCAAGTTTATTT-GATCAACGAACCAAGTTA
CCCTGGGGATAACAGCGC-AATCCATTTCAAGAGCTC-CTATCGACAAATGGGTTTACGA
CCTCGATGTTGGATCAGGG-TATCCTAGTGGTGCAGCCGCTACTAA-AGGTTC-------
-----------
>AB634600_Microhyla_annectens_KUHE53373
TGCAAGCATCAACACCCCCGTGAG-AACGCCCCCATACCTCC-ACCAGGGTGGGGAGCT-
GGTATCAGGCACAG--ACTT----TCTGGCCCACA--ACACCTAGC-TTTGCCACACCCC
CAAGGGTCATCAGCAGTGATTAACATTGTCCATGAGCGCCAGCTCGACTCAGTTAAATAA
AAC--AGGG-CCGGCC-AATCCG-GTGCCAGCCGCCGCGGCTACACCGTC--GGGCTCAA
GTTGACAATT-AT-TCGGCGTTAAGCGTGTTTAAAGTGACAAACAAT-ACCTAGAATTAA
ACT--TAAACCAAGTTGTGACACACTTGTTTTTAA--GAAAGCCATAAACGAAAGTTATT
CTAGTCAAACC-ACTTGAATCCACGACAGCTAGGGC-ACAAACTGGGATTAG-GTACCCC
ACTATGCCTAGCC-GTAAAATATTTACTTACACCT-----AACCCGCCAGGGA-ATTACG
AGCCCAAGCTTAAAACCCAAAGGACTTGACGGTGTCCCACCC--ATCTAGAGGAGCCTGT
TCTATAATCGATTCCCCCCGATTCACCCCACCAC-TTCTAGCCTC---TCAGCCTGTATA
CCTCCGTCGCAAGCTTACCATATGAACGAA--TCTTAGTGAGCCTAAAGAT---CAAT--
CGTAAATACGTCAGGTCAAGGTGCAGCCCACGATGTGGAAAGTAATGGGCTACAATTTCT
ACTAA--TAGAACAAA-CGAAAGA--CTACATGCAACTCAGTCAT-GAAGGCGGATTTAG
CAGTAAAAAGAAAATAGAGAGTTCTTTTTAATTA--GGCACTGGGACGCGTACACACCGC
CCGTCACCCTCTTC--------AAATGTA-ACATC----ACCCAA--GTTCTTAACAAC-
---TCAACTACCAACAGAA-----------------------------------------
------------------------------------------------------------
------------------------------------------------------------
------------------------------------------------------------
------------------------------------------------------------
------------------------------------------------------------
------------------------------------------------------------
------------------------------------------------------------
------------------------------------------------------------
------------------------------------------------------------
------------------------------------------------------------
------------------------------------------------------------
--------------------------------ACCCCATTCTTA------TCAAAACCCT
CCAACC---ATACTGAATGACTTCATA-CCCCTATGAAGGACCATATGCTAAAACTAGTA
ACAA-GAAGA-AGACC--TTCTCCA-----AAATGTAAGC-GTAAGTCATAATGAACAAT
-TCA--CTGACACTTAACGTCTATGAGCCTACAGTGGCAACCCGC--ATCAAGAAAACCC
CAC-------------------TTTTCAT-------CACGTTAACCTTACACTAGAACAT
TTACGGAAAGATTAAAAGAGGAAGAAGGAACTCGGCAAACTA-CTAACCCCGCCTGTTTA
CCAAAAACATCGCCTCC-TGACTAACC----ATAGGAGGTCCAGCCTGCCCAGTGACCCA
--GTTA-AACGGCCGCGGTACCCTAACCGTGCAAAGGTAGC-ACAATCACTTGTTCTT--
TAAATGAGGACTAGTATGAATGGCATCACGAGGGTTATACTGTCTCCCCCCTCTAATCAG
TGAAACTGATCTCCCCGTGAAGAAGCGGGGATATTATTATAAGACGAGAAGACCCCATGG
AGCTTTAAACTCA-GTAT-CACCTGCCAACCA-----CTCCAGCCTATTAACCAC---GC
AG-TTC---TGAC-T--ACT---AGTTTTTCGGTTGGGGTGACCGCGGAGTAAAATAAAA
CCTCCTCGATGAATGGAACTAAC---CTCCTTATCC--AAGAGCCACAACTCTAAGAATC
AAA--------TCATTGACAAAAATTGATCCAATTTATATT-GATCAACGAACCAAGTTA
CCCTGGGGATAACAGCGC-AATCTACTTCAAGAGCTC-CTATCGACAAGTGGGTTTACGA
CCTCGATGTTGGATCAGGG-TATCCCAGTGGCGCAGCCGCTACTAA-AGGTTC-------
-----------
>AB634616_Microhyla_petrigena_BOR22412
TGCAAGTCTCAGCACCCCCGTGAG-AACGCCCTTTTAACCTAACCCAGGATAAGGAGCC-
GGTATCAGGCACAG-TACA-----TCTTGCCCATC--ACACCTAGC-TTTGCCACACCCA
CAAGGGTCCTCAGCAGTGATTAACATTGTCCAGGAGCGTAAGCTCGACTCAGTTAGATAA
AAC--AGAG-CCGGCT-AATCCG-GTGCCAGCCGCCGCGGCTACACCATT--AGGCTCAA
GTTGATAATT-AT--CGGCGTTAAGCGTGCTTAAAGTTCAACCTAA--TGTTAGAATTAA
ACT--TTAACCAAGTCGTGACACACTTGTTCCTAA--GAAAACCACAAACGAAAGTTATT
CTAACCCAACC-ACTTGAACCCACGACAGCTAGGAC-ACAAACTGGGATTAG-GTACCCC
ACTATGCCTAGCC-GTAAAATATCCACTTACACCT-----AACCCGCCTGGGA-ATTACG
AGCCCAAGCTTAAAACCCAAAGGACTTGACGGTGTCCCACCC--TACTAGAGGAGCCTGT
TCTATAATCGATTCTCCCCGATATACCCTACCAC-TTCTAGCCTC---TCAGCCTGTATA
CCTCCGTCGTAAGCTTACCATGTGAACGCA--CCACAGTGAGCTTAAATAT---TATC--
CATAAACACGTCAGGTCAAGGTGCAGCCAACGATGTGGAAAGCAATGGGCTACAATTTCT
ACCTAA-TAGAACAAA-CGAAAGA--CTACATGCAACTCAGTCAT-GAAGGCGGATTTAG
CAGTAAAAAGAAAATAGAGAGTTCTTTTTAATTT--GGCACTGGGACGCGTACACACCGC
CCGTCACCCTCTTC--------AAATGTA-CTG------ACTTAA--GTTACTAACACA-
---CTAACACATCACAGAA-----------------------------------------
------------------------------------------------------------
------------------------------------------------------------
------------------------------------------------------------
------------------------------------------------------------
------------------------------------------------------------
------------------------------------------------------------
------------------------------------------------------------
------------------------------------------------------------
------------------------------------------------------------
------------------------------------------------------------
------------------------------------------------------------
--------------------------------TCCCACCCCTAA------TCGAAACCCT
CAACCT---ATACTGAATGACTTCATA-AATGTATGAAGGACCATATGCTAAAACTAGTA
ACAA-GAAGA-AGACC--TTCTCTA-----AAATGCAAGC-GTAAGTCATAATGAACAAC
-TCA--CCGACACTTAACGTTTATGAGCCCAAAGTAGTAACCCAT---TCAAGAAAATTC
TAC-------------------TTCACAA-------CACGTCAACCTTACACTAGTGCAC
TTCTAGAAAGATTAAAAGAAAGGGAAGGAACTCGGCAAACTA-ATAACCCCGCCTGTTTA
CCAAAAACATCGCCTCC-TGACAACC-----ATAAGAGGTCCAGCCTGCCCAGTGACAA-
--GTTA-AACGGCCGCGGTACCCTAACCGTGCAAAGGTAGC-GCAATCACTTGTTCTT--
TAAATGAGGACTAGTATGAACGGCATCACGAGGGTTATGCTGTCTCCCCCATCTAATCAG
TGAAACTGACCCCCCCGTGAAGAAGCGGGGATATAAATATAAGACGAGAAGACCCCATGG
AGCTTTAAACTCA-GTAT-CATCTGCCACACC-----TCATGACCTTCTAACCAA---GC
AG-CCT---TGAC-T--ACT---AGTTTT-CGGTTGGGGTGACCGCGGAGTAAAACAAAA
CCTCCACGTTGAACGGAACTAGC---TTCCTTATCC--AAGAGCCACAACTCTAAGAATC
AAA--------CCATTGACAAAATTTGATCCAAATATTATT-GATCAACGAACCAAGTTA
CCCTGGGGATAACAGCGC-AATCCACTTCAAGAGCCC-CTATCGACAAGTGGGTTTACGA
CCTCGATGTTGGATCAGGG-TATCCTAGTGGCGCAGCCGCTACTAA-AGGTTC-------
-----------
>DQ512876_Microhyla_fissipes
TGCAAGTTTCAGCACACCCGTGAG-AACGCCCTTCTACCCTT-TTTAGGACAAGGAGCT-
GGTATCAGGCACAG--AAC-----TCTAGCCCATG--ACACCTAGT-TTTGCCACACCCT
CAAGGGTCTTCAGCAGTGATTAACATTGTTTATAAGCGCCAGCTTGAACCAGTTAGAGAA
CCC--AGAG-CCGGCC-AATACG-GTGCCAGCCGCCGCGGCTACACCGCT--AGGCTCAA
GTTGATATT--ATTTCGGCGTTAAGCGTGTTTAAAGTGCCCGTAAC-AGATTAGAATTAA
ACT--TTAACCAAGCCGTGATACGCTTGTTTCTAA--GAAAACCACAATCGAAAGTTATT
CTAACCAAACC-ACTTGAACCCACGACAGCTAGGGA-ACAAACTGGGATTAG-GTACCCC
ACTATGCCTAGCC-GTAAAACATTTACTTACACCC----CTTACCGCCCGGGA-ATTACG
AGCCCAAGCTTAAAACCCAAAGGACTTGACGGTGTCCCACCC--ACCTAGAGGAGCCTGT
TCTGTAATCGATTCCCCCCGATCTACCTCACCAC-TTCTAGCTTT-TTTCAGCCTGTATA
CCTCCGTCGTAAGCTTACCATATGAACGTT--TCTCAGTGAGCTAAAAGAT---TTCTT-
CATAAATACGTCAGGTCAAGGTGCAGCCCACGAAGTGGCAAGCAATGGGCTACAATTTCT
ATAA---TAGAACATAACGAAAGA--CTACATGCAACTCAGTCAT-GAAGGCGGATTTAG
CAGTAAAAAGAAAGTAGAGAGTTCTTTTTAATTA--GGCGCTGGGACGCGTACACACCGC
CCGTCACCCTCACCCTCTTC-AAAACGCT-TTA------AATATG---TTTATAACACT-
---TTTATGCACCCCAGAAGAGGTAAGTCGTAACATGGTAAGTGTACTGGAAAGTGCAAC
TTGGA-TAAACAAAATGTAGCTTAACTAAA-GC-ATCTCGCTTACACCGAGAACATGT-C
CGTGAAACTCAGATCATTTTGAGCTGAAAACCTAGCTT-ACCCAATTCC-TA-TGAATAC
ACCACCTTAACA--TAA----------ACTAAATAAAACATTTTGTACATTT--AGTAAA
GGCGATTAAAAAATGTCTCAAAGCTATAGAAACTAGTACCGCAAGGGAAAAGTGAAATAT
TAGTGAAAAACCTCAA--GCACAAAAAAGTAGAGCTATAACCTCGTACCTTTTGCATCAT
GGTCTAACTAGTTCAACCAAGCAAAATGAATTTTAAGTTTGACTTCCCGAAACTAAGTGA
GCTACTTAAAAACAGCCCTCC-GGGCCAACCCGTCTCTGTTGCAAAAGAGTGGGAAGATT
TTTAAGTAGAGGTGATAGACCTACCGAACCTAGAGATAGCTGGTTATTCAGGAAAA-GGA
TTTAAGTCCTACCTTAAG-TTTACAGTATAAAATA---ATACATAA-TTAACTTTAAGAG
CTATTCAAATAAGGTACAGCCT-ATTT-GAAACAGGATACAACCTCCACAAAC-GGGTAA
CATTTTCT-TTTATCAATTAAGTGGGCCTAAAAGCAGCCATCTTACAAAAA-G-CGTTAA
AGCTTCAT--TG------TTTTTATCAAAAATACCATTAATTAA------CTGTAACCCT
TCACCT---GTACTGAATGATCTCATA-GTTATATGAGAGCCTATATGTTAGAACTAGTA
ACAA-GAAGA-AGCCC--CTCTCCA-----AAATGTAAGC-GTAAGCCAAAATGAACTAT
-TCA--TTGGCATTTAAAGTTA-TAAACCTATTGTAGCAACTTA----ACAAGAAAAACC
TAC-------------------AACTGATA------AACGTCAACCTTACACAAGCACAT
TTCTGGAAAGATAAAAAGAATAGGAAGGAACTCGGCAAACAA-CTAACCCCGCCTGTTTA
CCAAAAACATCGCCTCC-TGATCACCC----ATAGGAGGTCCAGCCTGCCCAGTGACTAA
--GTTA-AACGGCCGCGGTACCCTAACCGTGCAAAGGTAGC-GCAATCACTTGTTCTT--
TAAATGAGGACTAGTATGAACGGCATCACGAGGGTTATGCTGTCTCCCTACTCTACTCAG
TGAAACTGATCTCCCCGTGAAGAAGCGGGGATAAAAATATAAGACGAGAAGACCCCATGG
AGCTTTAAACTCA-GTAC-CAACTGCCCAAAT------AAGAACCTATTATACTT---GC
AG-CTA---TGGT-T--ACT---AGTTTT-CGGTTGGGGTGACCACGGAGTAAAATTAAA
CCTCCACGATGAAAGGAACTAAT---AACCTAACCT--ATGAGCTACAGCTCTAAGTATC
AAC--------AAATTGACTAA--TTGACCCAATTACTT---GATCAACGAACCAAGTTA
CCCTGGGGATAACAGCGC-AATCCATTTCAAGAGCTC-ATATCGACAAATGGGTTTACGA
CCTCGATGTTGGATCAGGG-TATCCCAGTGGCGCAGCCGCTACTAA-CGGTTCGTTTGTT
CAACGATTAAA
>AB201182_Glyphoglossus molossus_KUHE35182
TGCAAGTATCAGCACACCCGTGAG-AACGCCCTTTACCCCTTATTAAGGACAAGGAGCT-
GGTATCAGGCACAG--ACC------CTTGCCCACA--ACACCTAGC-TTTGCCACGCCCT
CAAGGGTATTCAGCAGTGATTAACATTGTTCATAAGCGTCAGCTTGACTCAGTTAAAGAA
AGC--AGAG-CCGGCT-AATCCG-GTGCCAGCCGCCGCGGCTACACCGTT--GGGCTCAA
GTTGATAATC-AC-TCGGCGTTAAGCGTGTTTAAAGTGACACTTA--AAATTAGAATTAA
ACT--TCAACCAAGTCGTGACACACTTGTTTTTAA--GAAAATCAAATGCGAAAGCTATT
CTAAAATAACC-ACTTGAACCCACGACAGCTAGGGC-ACAAACTGGGATTAG-GTACCCC
ACTATGCCTAGCC-GTAAAATATTAACCTACACCT-----TACCCGCCAGGGA-ATTACG
AGCCCAAGCTTAAAACCCAAAGGACTTGACGGTGTCCCACCC--ACCTAGAGGAGCCTGT
TCTATAATCGATTCCCCCCGATTCACCTCACCAC-TTCTAGCCTT-TATCAGCCTGTATA
CCTCCGTCGCAAGCTTACCATGTGAACGTT-TACTTAGTGAGCAAAAAGAT---TTAC--
CATAAATACGTCAGGTCAAGGTGCAGCCAACGAAATGGGAAGTAATGGGCTACAATTTCT
ACCA---TAGAACACA-CGAAAGA--CTACATGCAACCCAGTCAT-GAAGGCGGATTTAG
CAGTAAAAAGAAAATAGAGAGTTCTTTTTAAATA--GGCGCTGGGACGCGTACACACCGC
CCGTCACCCTCTTC--------AACTGCT-CAA------ACTAGG---TATCTAACATC-
---TATCTGCACCAC---------------------------------------------
------------------------------------------------------------
------------------------------------------------------------
------------------------------------------------------------
------------------------------------------------------------
------------------------------------------------------------
------------------------------------------------------------
------------------------------------------------------------
------------------------------------------------------------
------------------------------------------------------------
------------------------------------------------------------
------------------------------------------------------CGTTAA
AGCTTTAT--TA-----CAATTTAACACCAATTCCATAAATTAA------TCAAAACCCT
TATCCC---GTACTGAGTGACTTCATA-AAATTATGAAGAGCCATATGCTAGAACTAGTA
ATAA-GAAGA-AGACC--TTCTCCA-----AAATGTATGT-ATAAGCCAAAATGAACTAC
-TCA--TTGGCACTTACCGCCTATGAACCCACAGTAGTAACTCA----TCAAGAAAAACC
TAC-------------------TGTCCAC-------AGCGTTAATCTTACACTAGAACAT
TCCTGGAAAGATTAAAAGAAAAGGAAGGAACTCGGCAAATAA--TAACCCCGCCTGTTTA
CCAAAAACATCGCCTCC-TGATACTAACT--ATAGGAGGTCCAGCCTGCCCAGTGACAAA
--GTTA-AACGGCCGCGGTACCCTAACCGTGCAAAGGTAGC-GCAATCACTTGTTCTT--
TAAATGAGGACTAGTATGAATGGCATCACGAGGGTTATACTGTCTCCCTGATCTAATCAA
TGAAACTGATCTTCCCGTGAAGAAGCGGGAATAAGAATATAAGACGAGAAGACCCCATGG
AGCTTCAAACTCA-ACAT-CAACTGCCCATTAC----ATAAAACCTATTAACCAT---GC
AG-ACC---TGAT-T--GTT---AGTTTT-CGGTTGGGGTGACCGCGGAGTAAAACAAAA
CCTCCACGATGAACGGGGTTAAC---CCCCTAATCC--AAGAGCCACAGCTCTAAGAATC
AAC--------AAACTGACAAAATTTGACCCAAATTTTTT--GATCAACGGACCAAGTTA
CCCTGGGGATAACAGCGC-AATCCATTTCAAGAGCTC-ATATCGACAAATGGGTTTACGA
CCTCGATGTTGGATCAGGG-TATCCCAGTGGCGCAGCCGCTACTAA-CGGTTCGTTTGTT
CAACGATTAAA
>AB303950_Microhyla_okinavensis_IABHU5263
TGCAAGTATCAGCATACCCGTGAG-AACGCCCTTTCACCCTT-CTTAGGATAAGGAGCT-
GGTATCAGGCACAG--AAT-----TCTAGCCCATG--ACACCTAGC-TTTGCCACACCCT
CAAGGGCCTTCAGCAGTGATTAACATTGTTCATAAGCGCCAGCTTGAATCAGTCAGAGAA
CTT--AGAG-CCGGCC-AATACG-GTGCCAGCCGCCGCGGCTATACCGCT--AGGCTCAA
GTTGATATT--AT-TCGGCGTTAAGCGTGTTTAAAGTGACCAAA---AGATTAAAATTAA
ATT--TAAACCAAGCCGTGACACGCTTGTTTCTAA--GAAAAACAAAAACGAAAGTTATT
TTAACCAAACC-ACTTGAACCCACGACAGCTAGGAA-ACAAACTGGGATTAG-GTACCCC
ACTATGCCTAGCC-GTAAAATATTTATTTACACCC----CTAACCGCCCGGGA-ATTACG
AGCCCAAGCTTAAAACCCAAAGGACTTGACGGTGTCCCACCC--ACCTAGAGGAGCCTGT
TCTATAATCGATTCCCCCCGATCTACCTCACCAC-TTCTAGCCTC---TCAGCCTGTATA
CCTCCGTCGTAAGCTTATCATATGAACGAT--TTTCAGTGAGCTAAAAGAT---TTTA--
CATAAATACGTCAGGTCAAGGTGCAGCCCACGATGTGGAAAGAAATGGGCTACAATTTCT
ATAA---TAGAACATAACGAAAGA--CTACATGCAACTCAGTCAT-GAAGGCGGATTTAG
TAGTAAAAAGAAAGTAGAGAGTTCTTTTTAACCA--GGCGCTGGGACGCGTACACACCGC
CCGTCACCCTCTTC--------AAACGCT-TTA------ACTATG---TTTATAACACT-
---TTTATGCACTACAGAAGAGGTAAGTCGTAACACGGTAAGTGTACTGGAAAGTGCA-C
TTGGA-TAAACAAAATGTAGCTTAACTAAA-GC-ATCTCGCTTACACCGAGAACATGT-C
TGTGAAACTCAGATCATTTTGAGCTAAAAACTTAGCTT-ATCTAATTCT-TA-TGTACTC
CCCTCCCCCACAAATAA----------ACTCAATAAAACATTTTTCACATTA--AGTAAA
GGCGATTAAAAAATGTCTAAAAGCTATAGAAACTAGTACCGCAAGGGAAAAGTGAAATAA
AAATGAAAAACCTCAA--GCACAAAAAAGCAGAGTTACAATCTCGTACCTTTTGCATCAT
GGTCTAACTAGTCTAACCAAGCAAAATGAATTTTAAGTTTGACCCCCCGAAACTAGATGA
GCTACTTAAAAACAGCCTTTA-GGGCCAACCCGTCCATGTTGCAAAATGGTGGGAAGATT
TTTAAGTAGAGGTGATAGACCTACCGAATCTAGAGATAGCTGGTTATTCAGGAAAA-GGA
TTTTAGTCCTACCTTAGG-TTTACTATATAGTTTAC-AATAC-TACCACAACCTTAAGAG
CTATTCAAATAAGGTACAGCCT-ATTT-GAAACAGGATACAACCTCTACTAAC-GGGTAA
TACTAATTTTTATTCAATCAAGTGGGCCTAAAAGCAGCCACCTTACAAAAA-G-CGTTAA
AGCTTCAT--TG------GTTAAATTAAAAATTCCATTAATTTT------TTACAACCCT
TAATCT---GTACTGAATGATCTCATA-ATATTATGAGAGCCTATATGTTAGAACTAGTA
ACAA-GAAGA-AGTCC--TTCTCCA-----AAATGTAAGC-ATGAGCCAAAATGAACAAT
-TCA--TTGGCAATTAAAGTTA-AATATTTATTGTAGTAACCCA----ACAAGAAAAACC
TAC------------------TAATTATT-------AGCGTCAACCTTACACTAGTACAT
TTCTGGAAAGATTAAAAGAATGGGAAGGAACTCGGCAAATAA-TTAACCCCGCCTGTTTA
CCAAAAACATCGCCTCC-TGATATTTT----ATAGGAGGTCCAGCCTGCCCAGTGACAAA
--GTTA-AACGGCCGCGGTACCCTAACCGTGCAAAGGTAGC-GCAATCACTTGTTCTT--
TAAATGAGGACTAGTATGAACGGCATCACGAGGGTTATGCTGTCTCCCCACTCTATTCAG
TGAAACTGATTTTCCCGTGAAGAAGCGGGAATAAAAATATAAGACGAGAAGACCCCATGG
AGCTTTAAACTCA-GTAT-CAACTGCCTAACT-----AAAAAACCTTATATTTT----GC
AG-CCA---TGCT-T--ACT---AGTTTT-CGGTTGGGGTGACCACGGAGTAAAACTAAA
CCTCCATGATGAAAGGAACTAAT---AACCTAACCT--ATGAGCTACAGCTCTAAGTATC
AAC--------AAATTGACTAAA-TTGACCCAATTACTT---GATCAACGAACCAAGTTA
CCCTGGGGATAACAGCGC-AATCCATTTCAAGAGCTC-ATATCGACAAATGGGTTTACGA
CCTCGATGTTGGATCAGGG-TATCCCAGTGGCGCAGCTGCTACTAA-CGGTTCGTTTGTT
CAACGATTAAA
>AB202078_Rhacophorus schlegelii
TGCAAGTCTCAGCGCCCCCGTGAG-AACGCCCTTTCCCTGTC----GGGCTAAGGGGCT-
GGTATTAGGCACAG--AT------TCTTGCCCACA--ACACCTAGT-TTTACCACACCTC
CAAAGGCATTCAGCAGTGATAAAAATTGTTTATGAGCGTCAGCTTGAATCAGTTATAGAA
AAG--AGAG-CCGGCC-AACCCG-GTGCCAGCCGCCGCGGCTACACCGTT--GGGCTCAA
ATTGATATTA-GT--CGGCGTTAAGCGTGATTAAAGAAAAATAAA----ATTAGAGTTAA
ATT--TAGACTTAGCTGTGAAAAGCTTGTCCTTTA--GAAACCCATAAACGAAAGTTACT
CTAATCCA----TCTTGAATACACGACAGTTAGGAC-ACAAACTGGGATTAG-ATACCCC
ACTATACCTAGCC-GTAAAAT-TTAACTCACACCC----ACAAACGCCAGGGT-ACTACG
AGCCTA-GCTTAAAACCCAAAGGACTTGACGGTGTCCCACCC--AACTAGAGGAGCCTGT
TCTATAATCGATAATCCACGATACACCAAACCAT-TTCTCGCCAA---TCAGCCTGTATA
CCTCCGTCGCAAGCTTACCGTATGAACGCA--CACTAGTAGGCCTAAGGAC---CTTAG-
CGTCACAACGTCAGGTCAAGGTGCAGCTAATGAAATGG-AAGCAATGGGCTACAATTTCT
AAAT---TAGAACAAA-CGAAATA--CTACATGAAACATAGTCAT-GAAGGAGGATTTAG
CAGTAAGTAGGAAATAGAGAGTCCTACTAAACGT--GGCCCTGGGATGTGTACAAACCGC
CCGTCACCCTCTTC--------GATAGTT-TTTAA-----TATAG---TTTATAACACA-
---TTAACACGTCTTAGAAGAGGCAAGTCGTAACATGGTAAGTATACTGGAAAGTGTA-C
TTGGA-ATAACAAAATGTAGCTTAACTAAA-GC-CCTTCGCTTACACCGAGAAAATAT-C
TGTGAAACCCAGATCATTTTGAGTTCAATATCTAGCCTAAATATATTCT-AT----ACAA
TTACCACT--TAATCAAC---------TAAAAATAAAACATTTTATCTTTAT--AGTAGA
GGTGATCAAAAAATAACTAAGAGCTTCAGAA-GTAGTACCGCAAGGGAAAGATGAAATAA
AAATGAAATAAATCCTAAACAAGTTAAAGCAGAGATTTTTTCTCGTACCTTTTGCATCAT
GGTCCAGCTAGTATAGTCAAGCAAAACGAAATTTTAGTTTGCACCCCCGAAACTAAGCGA
GCTACTTCAAAACAGCCAAAA-GAGCTAACCCGTCTCTGTGGCAATAGAGTGGGAAGATT
TTCAAGTAGAAGTGACAAGCCTAACGAGCTTAGAGATAGCTGGTTATTCAGGAAAA-GAA
TATTAGTTCTACCTTAAA-TCTCCCCATGACATCAA--ACAAACCCCCAAGATTTAAGAG
CTATTCAATTAAGGCACAGCTT-ATTT-GAAACAGGACACAACCTAAACAACA-GGGTAA
-AACACCAACCATCATATTAAGTGGGCCTGAAGGCAGCCATCTTTTAAAAA-G-CGTTAA
AGCTTATT--AT-----TACTAATTAACAAATACCAAAAATTTA------TATGAACCCT
TACCCC---TTACTGAGTAATTCCATA-ACCTTATGGAAACTACCATGCTGGAACTAGTA
ACAA-GAATA-TGAGA--TTCTCTA-----AAATGCAAGT-GTAAACCAAAATGGACACC
-CCG--TTGGTGATTAACGAAAATGAACAAACTATAGTAACTTTA---ACAAGAAAAACC
TAT-------------------AAATTTC-------CTCGTTAACCTAACACTAGAGCAT
TTCCAGAAAGATTAAAAGAGAAAGAAGGAACTCGGCAAACAC--TAACCCCGCCTGTTTA
CCAAAAACATCGCCTCT-TGATAAATT----ATAAGAGGTCCAGCCTGCCCAGTGAAAA-
---TTT-AACGGCCGCGGTACCCTGACCGTGCGAAGGTAGC-ATAATCACTTGTTCTT--
TAAATAGGGACTAGTATCAACGGCATCACGAGGGTTACGCTGTCTCCTTTCTCCCATCAG
TGAAACTGATCTCCCCGTGAAGAAGCGGGGATATAACCATAAGACGAGAAGACCCCATGG
AGCTTTAAATTAA--TAG-CAACTCAGTCAAA------CAAACCCTTATAGCCCAC--AG
AG-CCA---TGTA-A--AAA---AATTTT-AGGTTGGGGTGACCGCGGAGTAAAAATTAA
CCTCCACGACGAAAAGAACTGAA----TCTTTATCC--AAGAGCTACAACTCTAAGAATT
AGG--------ACACTAACGACA-ATGACCCGACAATC----GATCAACGGAACAAGTTA
CCCTGGGGATAACAGCGC-AATCTACTTCGAGAGCTC-ATATCGACAAGTAGGCTTACGA
CCTCGATGTTGGATCAGGG-TATCCCAGTGGTGCAGCCGCTACTAA-AGGTTCGTTTGTT
CAACGATTAAA
>KP682314_Kaloula_rugifera
TGCAAGTATCCGCCTCCCCGTGAG-AACGCCCTTTACACCTTCATTAGGATAAGGAGCT-
GGTATCAGGCACAG--AACA----TCTTGCCCATA--ACACCTAGC-TACGCCACGCCCT
CAAGGGTATTCAGCAGTGATAAACATTGTTAATAAGCGCCAGCTTGATCCAGTTAGAGTA
AAC--AGAG-CCGGCC-AACCCG-GTGCCAGCCGCCGCGGCTATACCGTC--GGGCCCAA
GTTGACAAGT-AT--CGGCGTTAAGCGTGTTTAAAGTGCCCTAAC--AAATTAGAGTTAA
ACT--TCAACCAAGTTGTGACACACTTGTTATTAA--GAAACCCAAAAACGAAAGTTACT
CTAATCTAACC-ACTTGAATCCACGACAGCTAGGAC-ACAAACTGGGATTAG-GTACCCC
ACTATGCCTAGCC-GTAAAACATTTATTCACATTC----TTAACCGCCAGGGT-ATTACG
AGCCCAAGCTTAAAACCCAAAGGACTTGACGGTGTCCCACCC--ACCTAGAGGAGCCTGT
TCTATAATCGATTCTCCCCGATACACCTCACCAC-TTCTAGCCTA--CTCAGCCTGTATA
CCTCCGTCGTAAGCTTACCATATGAACGTT-GAATTAGTGAGCCAAAAGAT---TAAT--
CATCAATACGTCAGGTCAAGGTGCAGCTCACGAAGCGGGAAGCAATGGGCTACAGTTTCT
AACT---TAGAACAAA-CGAAAGA--CTACATGAAACACAGTCAT-GAAGGCGGATTTAG
TAGTAAAAAGAAAATAGAGAGTTCTTTTTAATCA--GGCGCTGGGACGCGTACACACCGC
CCGTCACCCTCTTC--------AAACGCA-ACTG------TCATG---TTAATAACACC-
---ATTTTGCACAACAGAAGAGGTAAGTCGTAACACGGTAAGCGTACTGGAAAGTGCG-C
TTGGA-TTAACAAAATGTAGCTTAATATAAAGC-ACCTCGCTTACACCGAGAACATGT-C
TGTTTAACTCAGATCATTTTGAGCCTAAAACCTAGCCCAACTTCGCAAT-CAATGTAATT
AAACTACT--TTATTTT----------ACAAAATAAAACATTTTTAACATTT--AGTAAA
GGCGATTAAAAAATGTCTAGGAGCCTTAAAA-ATAGTACCGCAAGGGAAAGGTGAAATAA
AAATGAAATAATTTTAAAGCACAAAAAAGCAGAGATTTAACCTCGTACCTTTTGCATCAT
GGTCTAGCTAGTCTAACCAAGCAAAAAGCAATTTAAGTTTGACCCCCCGAAACTAAGCGA
GCTACTTCAAAACAGCCTTTA-GGGCCAACCCGTCTCTGTTGCAAAAGAGTGGGAAGATT
TTCAAGTAGAGGTGATAGACCTACCGAGCTTAGAGATAGCTGGTTATTTAGGAAAA-GGA
TCTAAGTCCTACCTTAAGTTCTACAGTAACTATTAC---TACATCAAC-GAACTTAAGAG
CTATTCAAATAAGGTACAGCCT-ATTT-GAAATAGGATACAACCTAAACTATA-GGGTAA
TGTAATCTATTCTGTGATCAAGTGGGCCTAAGAGCAGCCACCTTTCAAAAA-G-CGTTAA
AGCTTAAT--CA-----CTAAATTACTTAAATTCCAATAATGTA------TCAAAACCCT
TTCCCA---GTACTAAATGACTCCATA-ACTTTATGGAAAACCATATGCTAGAACTAGTA
ATAA-GAAGA-AGACC--TTCTCCA-----AAATATAAGT-GTGAGCCGAAATGAACAAC
-TCA--CCGGCATTTAACGTAAATGAATTTACAGTAGCAACCAAT---ACAAGAAAATCC
TAC-------------------TCATTAT-------TACGTCAACCTTACACCAGTATAT
TTATGGAAAGATTAAAAGAAGAGGAAGGAACTCGGCAAATTA-TTAACTCCGCCTGTTTA
CCAAAAACATCGCCTCT-TGATAAAAT----ATAAGAGGTCCAGCCTGCCCAGTGACAAA
--GTTA-AACGGCCGCGGTACCCTAACCGTGCGAAGGTAGC-GCAATCACTTGTTCTT--
TAAATAAGGACTAGTATGAACGGCATCACGAGAGTTATACTGTCTCCCTCTTTCAATCAG
TGAAACTGACCTCCCCGTGAAGAGGCGGGGATATAAATATAAGACGAGAAGACCCCATGG
AGCTTTAAACTCA-GTAT-CAATTACCCCATT-----ATATATCATTTTAACCCG---GT
AA-ATTC--TGAC-T--ACT---AGTTTT-CGGTTGGGGTGACCGCGGAGTAAAATAAAA
CCTCCACGATGAAAGGACCAACT---CTCCTAATCA--AAGAGCGACAGCTCAAAGAATC
AAC--------AAATTGACATAA-TTGATCCAATTAATTTT-GATCAACGAACCAAGTTA
CCCTGGGGATAACAGCGC-AATCCACTTCAAGAGCTC-CTATCGACAAGTGGGTTTACGA
CCTCGATGTTGGATCAGGG-TATCCCAGTGGTGCAGCCGCTACTAA-AGGTTCGTTTGTT
CAACGATTAAA
>NC024547_Microhyla_pulchra
TGCAAGTATCAGCACACCCGTGAG-AACGCCCTTATAACCTT-ACTAGGACAAGGAGCC-
GGTATCAGGCACAG--ACCCA---TCTAGCCCATT--ACACCTAGC-TTTGCCACTCCCT
CAAGGGTCTTCAGCAGTGATTAACATTGTTTATAAGCGACAGCTTGACTCAGTTAAAGGA
CAC--AGGG-CCGGCT-AATACG-GTGCCAGCCGCCGCGGCTACACCGCT--AGGCTCAA
GTTGATATT--AT-TCGGCGTTAAGCGTGTTTAAAGTGCTTTCCAA--GATTAGAACTAA
ACC--CTAACCAAGCTGTGACACGCTTGCTATCAG--GAAAAACAAATACGAAAGTTATT
CTAACCTACCC-ACTTGAACCCACGACAGCTAGGAC-ACAAACTGGGATTAG-GTACCCC
ACTATGCCTAGCC-GTAAAATATTTATTTACACCT----TTAACCGCCAGGGG-ATTACG
AGCCCAAGCTTAAAACCCAAAGGACTTGACGGTGTCCCACCC--ACCTAGAGGAGCCTGT
TCTATAATCGATTCTCCCCGTTATACCTCACCAC-TTCTAGCTTC---TCAGCCTGTATA
CCTCCGTCGTAAGCTTACCCTATGAACGCC--TTTTAGTGAGCAAAAAGAT---TTTA--
CATAAATACGTCAGGTCAAGGTGCAGCCTACGAAATGGCAAGAAATGGGCTACAATTTCT
ATGAGCATAGAACACAACGAAAGA--CTACATGCAACTTAGTCAT-GAAGGCGGATTTAG
TAGTAAAAAGAAAATAGAGAGTTCTTTTTAATTA--GGCGCTGGGACGCGTACACACCGC
CCGTCACCCTCTTC--------AAACGCT-TAA------ACTCAG--TTT-ATAACAAA-
---CTAATGCACCACAGAAGAGGTAAGTCGTAACATGGTAAGCGTACTGGAAAGTGCG-C
TTGGAATAAACAAAATGTAGCTTAACCAAA-GC-ATCTCGCTTACACCGAGAACATGT-C
CGTGAAACCCAGATCATTTTGAGCCAAAAATCTAGCTC-CCCTCAACCT-AA-TGAAAAC
CCCAACAATTCAAGTAT------------TAAATAAAACATTTTATACATAG--AGTATA
GGCGATAAAAAAATGTCTAGAAGCAATAGAG-TTAGTACCGTAAGGGAATGATGAAATAA
TAATGAAAAACTGCAA--GCACAAAAAAGTAGAGCTACAACCTCGTACCTTTTGCATCAT
GGTCTAACGAGTCCAACCAAGCAAAATGCACTTTAAGTTTGACCCCCCGAAACTAGGTGA
GCTACTCAAAAACAGCCTTTA-GGGCCAACCCGTCTCTGTTGCAAAAGAGTGGGAAGATT
CTTGAGTAGGGGTGATAGACCTATCGAACCTAGAGATAGCTGGTTATTCAGAAAAA-GGA
TTTAAGTCCTGCCTTAAGATTTTCCGTACAAT-CGA---GCACTTTTTTAACCTTAAGAG
TTATTCAAATAAGGTACAGCCT-ATTT-GAATTAGGATACAACCTCCATCAAT-GGGTAA
TAAATTTTCTTCACCATCTAAGTGGGCCTAAAAGCAGCCACCTTTTAAAAA-G-CGTTAA
AGCTTTAT--TA-----ATTTCCCTTAAAAATTCCCTCAACTTT------CTAAAACCCT
TAACTT--TGTACTGAATAATTTTATA-TTAATATAAAAACTCTTATGTTAGAACTAGTA
ACAA-GAAGC-AGCCC--TTCTCCA-----AAATGTAAGT-TTAAGCCAAAATGAACAAC
-TCA--TTGGCAATTAAAGTCATTAAACCTCTAGTAGTAACCCC----CCAAGAAAAATC
TAC-------------------TATATTTC------AACGTTAATCTTACACTAGAACAT
TTCTGGAAAGATAAAAAGAATGGGAAGGAACTCGGCAAACAACTTAACCCCGCCTGTTTA
CCAAAAACATCGCCTCT-TGATAACCC----ATAAGAGGTCCAGCCTGCCCAGTGACAAA
--GTTA-AACGGCCGCGGTACCCTAACCGTGCAAAGGTAGC-GCAATCACTTGTTCTT--
TATATGAGGACCGGTATGAACGGCATCACGAGGGTTATACTGTCTCCCCACTCAACTCAG
TGAAACTGATCTTCCCGTGAAGAAGCGGGAATAAGAATATAAGACGAGAAGACCCCATGG
AGCTTAAAACTCA-GAAT-CAACTGCCTCATT------TACAACCTCACAACCAC---GC
AG-CCA---TGAT-C--TCT---AGTTTT-CGGTTGGGGTGACCACGGAGTAAAACACAA
CCTCCATGATGAAAGGAACTAAT---ACCCTAATCT--AAGGGCGACAGCCCTAAGAATT
AAT--------ACATTAACCCAA-TTGATCCAATCACTT---GATCAACGAACCAAGTTA
CCCTGGGGATAACAGCGC-AATCCATTTCAAGAGCTC-ATATCGACAAATGGGTTTACGA
CCTCGATGTTGGATCAGGA-TATCCCAGTGGCGCAGCCGCTACTAA-CGGTTCGTTTGTT
CAACGATTAAA
>NC006406_Microhyla_heymonsi
TGCAAGTATCAGCACACCCGTGAG-AACGCCCTTACACCCTT-CATAGGACAAGGAGCT-
GGGATCAGGCTCAG--TCT-----TCTAGCCCACA--ACACCTAGC-TTTACCACACCCT
CAAGGGTATTCAGCAGTGATTAACATTGTATATAAGCGCCAGCTTGACTCAGTCAAAGAA
CCT--AGAG-CCGGCT-AATACG-GTGCCAGCCGCCGCGGCTACACCGCT--AGGCTCAA
GTTGATATT--AA-TCGGCGTTAAGCGTGTTTAAAGTGTATAAAA---ATTTAGAATTAA
ACT--TAAACCAAGCTGTGACACGCTTGTTTTTAA--GAAAAACAAAAACGAAAGTTATT
CTAACCAAACC-ACTTGAACCCACGACAGCTAGGAC-ACAAACTGGGATTAG-GTACCCC
ACTATGCCTAGCC-GTAAAATATTTATTTACACCT----TTAACCGCC-GGGA-ATTACG
AGCCCAAGCTTAAAACCCAAAGGACTTGACGGTGCCCCACCC--ACCTAGAGGAGCCTGT
TCTATAATCGATTCTCCCCGATATACCTCACCAC-TTCTAGCCTA---TCAGCCTGTATA
CCTCCGTCGTAAGCTTACCATATGAACGCT--TTTTAGTGAGCTAAAAGAT---TTTA--
CATAAATACGTCAGGTCAAGGTGCAGCCCACGAAGTGGTAAGTAATGGGCTACAATTTCT
AAAA---TAGAACATAACGAAAGA--CTGTATGCAATTTAGTCAT-GAAGGCGGATTTAG
TAGTAAAAAGAAAATAGAGAGTTCTTTTTAATTA--GGCGCTGGGACGCGTACACACCGC
CCGTCACCCTCTTC--------AAACGCT-TT-------ATCAAG---TTTATAACAAT-
---ATTATGCACCACAGAAGAGGTAAGTCGTAACACGGTAAGCGTACTGGAAAGTGCG-C
TTGGA-TAAACAAAATATAGCTTAATTAAA-GC-ATCTCGCTTACACCGAGAATATAT-C
TGTGACACCCGGATTATTTTGAGCTAAAAACTTAGCTTTAATTTATTAT-AA-TGCCCAC
CCGTACCT--CAAA-CA----------ACAAAATAAAACATTTTACACATTA--AGTAAA
GGCGATTAAAAAATGTCTTAAAGCTATAAAA-CAAGTACCGCAAGGGAATAGTGAAATAA
TAATGAAAA--CTAAA--GCATATAAAAGCAGAGCCTTAACCTCGTACCTTTTGCATCAT
GGTCTAACTAGTCCCCTCGAGCAAAAGGAGTTTTAAGTTTGATCCCCCGAAACTAGGTGA
GCTACTTAAAAACAGCCTTCT-GGGCCAACCCGTCTCTGTTGCAAAAGAGTGGGAAGATT
TTTAAGTAGAGGTGATAAACCTACCGAACCTAGAGATAGCTGGTTATTCAGGAAAA-GGA
TTTAAGTCCTACCTTAGG-TTTTT-GTACAATACAA---GTACTCCGTCAACCTTTAGAG
CTATTCAAATAAGGTACAGCCT-ATTT-GAAACAGGATACAACCTCACCAATT-GGGTAA
TATATTTT-AACATCAACTAAGTGGGCCTAAAAGCAGCCACCTTTAAAAAA-G-CGTTAA
AGCTTCAT--TG-----CATTTTAT-AAAAATTCCGCTAATTTT------CTAAAACCCT
TAACCT---GTACTGAATGGTCTTATG-ACTTCATAAGAGCCTATATGTTAGAACTAGTA
ACAA-GAAGA-AGCCC--TTCTCCA-----AAATGTAAGC-ATGAGCCAAAATGAACTAT
-TCA--TTGGCATTTAAAGTTAATAATCTTCTAGTAGTAACTAC----TCAAGAAAAACC
TAC-------------------TATATTT-------AACGTCAACCTTACACCAGCACAT
TTCTGGAAAGATTAAAAGACTAGGAAGGAACTCGGCAAACAA-ATAACCCCGCCTGTTTA
CCAAAAACATCGCCTCC-TGATTTTT-----ATAGGAGGTCTAGCCTGCCCAGTGACAAA
--GTTA-AACGGCCGCGGTACCCTAACCGTGCAAAGGTAGC-GCAATCACTTGTTCTT--
TAAATGAGGACTAGTATGAACGGCATCACGAGGGTTATGCTGTCTCCCTACTTTATTCAG
TGAAACTGATCTCCCCGTGAAGAGGCGGGGATAAAAATATAAGACGAGAAGACCCCATGG
AGCTTTAAACTCA-GTAT-CAACTGCCATATT------TAAAACCTAATATTTAA---GC
AA-TTTC--TGAC-T--ACT---AGTTTT-CGGTTGGGGTGACCACGGAGTAAAACCTAA
CCTCCACGATGAAAGGAAATAAT---AACCTAAATT--AAGAGCTACGGCTCTAAATATC
AAT--------AAATTGACTCA--TTGATCCAATTACTT---GATCAACGAACCAAGTTA
CCCTGGGGATAACAGCGC-AATCCATTTCAAGAGCTC-CTATCGACAAATGGGTTTACGA
CCTCGATGTTGGATCAGGG-TATCCCAGTGGCGCAGCCGCTACTAA-CGGTTCGTTTGTT
CAACGATTAAA
>KM509159 Melanobatrachus indicus_IND-18
------------------------------------------------------------
------------------------------------------------------------
------------------------------------------------------------
------------------------------------------------------------
------------------------------------------------------------
------------------------------------------------------------
------------------------------------------------------------
------------------------------------------------------------
------------------------------------------------------------
------------------------------------------------------------
------------------------------------------------------------
------------------------------------------------------------
------------------------------------------------------------
------------------------------------------------------------
------------------------------------------------------------
------------------------------------------------------------
------------------------------------------------------------
----------------------GCCTCAAACAAAGCCCTACACCACGCC-ACATACCCCC
ACCACAACACCCCCCCC------------CCAA-AAAACATTTTAACAATTT--AGTAAA
GGCGATTGAAAAATA-CTTAGGAGCCCTAACAATAGTACCGCAAGGGAATTGTGAAATAT
AAATGAAATAAACCCAA-GCACAACAAAGCAAAGATTAAACCTTGTACCTTTTGCATCAT
GGTCTAGCTAGTCCAACCAAGCACAATGAATTTTA-GTTTGACCCCCCGAAACTAGGCGA
GCTACTTCAAAACAGCCTCTAAGAGCCAACCCGTCTCTGTTGCAAAAGAGTGGGAAGATT
TTCAAGTAGCAGTGACAGACCTACCGAGCCTAGAGATAGCTGGTTATTCAGGAAAA-GGA
TCTTAGTCCTACCTTAAACTTTTCTGTAACACA-------TAATACATT----TTAAGAG
CTATTCAAATAAGGTACAGCCT-ATTT-GAAACAGGATACAACCTCCAATATT-GGGTAA
TGACAAACAAAACTGATCTA-GTGGGCCTAAAAGCAGCCACCTAACACAAAAG-CGTTAC
AGCTTTAT--CA-----CTCCAAACAATTAATCCCCTAAATAAT------ACAAAACCCA
CAACCA---CTACTGAATGATTCCATG-ATCACATGGAAAACCCAATGCTAGAACTAGTA
ACAA-GAAAT-CAACA--CTCTCCA-----AAATGTAAGC-ATAAGTCGGAATGAACCCC
-TCA--CCGACAATCACCGCCAATGACCTTATAGTAGCAACTCC----ACAAGAAAACTC
TAC-------------------CACATTA-------AGCGTTAACCTTACACCAGAACAT
TACCGGAAAGATTTAAAAAAGAGGAAGGAACTCGGCAAATAA-ACGATCTCGCCTGTTTA
CCAAAAACATCGCCTCC-TGCCACAAC----ATAGGAGGTCCAGCCTGCCCAGTGACAA-
--GTTA-AACGGCCGCGGTACCCTAACCGTGCGAAGGTAGC-ACAATCACTTGTTCTT--
TAAATGAGGACTAGTATGAACGGCATCACGAAGATCACGCTGTCTCCCCCTTTTAATCAG
TGAAACTGATCTCCTCGTGAAGAAGCGAGGATATTTCTATAAGACGAGAAGACCCCATGG
AGCTTTAAACTCA-GTAA-CACTTGCCT-CTA----CACATATCAACTCAATTAA---GC
AA-TCA---TGTA-T--ACT---AGTTTT-AGGTTGGGGTGACCGCGGAGTAAAACAAAA
CCTCCACAATAAACGGAACTAAC---TTCCTAATCA--AAGACCCACAACTCAAAGAATC
AAT--------AAATTGACATAAATTGACCCAATTAATTTT-GATCAACGAACCTAGTTA
CCCTGGGGATAACAGCGC-AATCCATTTCAAGAGCTC-CTATCGACAAATGGGTTTACGA
CCTCGATGTTGGATCAGGG-TATCCAAGTGGTGCAGCCGCTACTAA-AGGTTCGTTTGTT
CAACGATTAAA
>Gastrophrynoides immaculatus_UKMHC-279_16S
TGCAAGTTTCCGCACACCCGTGAA-AAAGCCCTTTTTCCTTCCCACAGGACAAGGAGCT-
GGTATCAGGCACAG--ACT-----CCTTGCCCATA--ACACCTAGC-TACGCCACTCCCC
CAAGGGTATTCAGCAGTGATAAACATTGTCAATAAGCGCCAGCTTGACTCAGCCAGAGTA
ATAC-AGGG-CCGGCA-AATCCG-GTGCCAGCCGCCGCGGCTACACCGTT--AGGCTCAA
GTTGACATAA-AC--CGGCGTTAAGCGTGATTAAAGTACTACACC--AAATTAAGGTTGA
ACT--TAAACCAAGTTGTGACACACTTGTTCTCAAT-GAAACTCAAAA-CGAAAGTTACC
CTAACCAAACT-ACTTGACTCCACGACAGCTAGAAC-ACAAACTGGGATTAG-GTACCCC
ACTATGCCTAGCC-GTAAAACATTAACTTACACTA-----AAACCGCCAGGGA-ACTACG
AGCCCAAGCTTAAAACCCAAAGGACTTGACGGTGTCCCACCC--ACCTAGAGGAGCCTGT
TCTATAATCGATTCCCCCCGATTTACCTCACCTT-TTCTAGCCTA---ACAGCCTGTATA
CCTCCGTCGTAAGCTTACCGCATGAACGCA--CAATAGTAAGCCAAAAGAT---CAAA--
CATCTATACGTCAGGTCAAGGTGCAGCCAACGAACAGGAAAGAAATGGGCTACAATTTCT
AAA----CAGAACATA-CGAAAGA--CCACATGAAACACAGTCAT-GAAGACGGATTTAG
TAGTAAAAAGAAAATAGAGTGTTCTTTTTAACCA--GGCACTGGGACGCGTACACACCGC
CCGTCACCCTCTTC--------AAACCCC-CAATA------AAAG---TTACTAACAAC-
---TAGTGGCACTATAGAA-----------------------------------------
------------------------------------------------------------
----------------------GCCCACAATCTAGCCNNNNNNNNNNNN-NNNNNNNNNN
NNNNNNNNNNNNNNNCC-----------GCCAATAAAACATTTTACCATCAT--AGTAAA
GGCGATTAAAAGAACA-TAG-AGCTTTATAA-TTAGT-CCGCAAGGGAAAGATGAAATAA
AA-TGAAATACCTTTAA-GCATAGCACAGTAAAGATCAAATCTTGTACCTTTTGCATCAT
GGTCTTACAAGTCTAACCAA-CGAAATG-AATTTAAGTTTGGCTCCCCGAAACTAAGCGA
GCTACTTCAAAACAACTTAAT-GAGTAAACCCGTCTCTGTTGCAAAAGAGTGGGAAGATT
TTCAAGTAGAGGTGACAAGCCTACCGAGCTTAGAGATAGCTGGTTATTCAGAAAAA-GGA
TATTAGTCCTACCTAAAATCTTTTTAATAACATTAA---TACCCCTATAGAT-TTTAGAG
CTATTCAAATAAGGTACAGCTT-ATTT-GAAACAGGATACAACCTACACAATA-GGGTAA
TG-AACCAAAACA-TAATAAAGTGGGCCTAAAAGCAGCCACCTTTAATAAC-G-CGTTAA
AGCGATGT--TA-----TATAAATCCTATAATTCCACACCCCCC-----CACAAAACCCC
TCACTA---ATACTGAATGACTCCATA-TTAATATGGAAGACCTTATGTTAGAACTAGTA
ATAA-GAAAA-AGAAT--TTCTCCGA----CATAATAAGT-GTAAACCGGAATGAACAAA
-TCA--CCGGTACTTATCATCAATGAACCCCGAGTAGTAACTTCA---ACAAGAAAAACC
TAC-------------------TAATCAAC------AATGTTAACCTTACACTAGAATTA
AACTGGAAAGATAAAAAAATGAGGAAGGAACTCGGCAAATTA--CAACCCCGCCTGTTTA
CCAAAAACATCGCCTCT-TGAAAACAC----ATAGGAGGTCCAGCCTGCCCAATGACTAA
--GTTA-AACGGCCGCGGTACCCTAACCGTGCGAAGGTAGC-ACAATCACTTGTTCTC--
TAAATAAGGACCGGTATGAACGGCATCACGAGGGTTATACTGTCTCCCTAATTTTATCAA
TGAAACTAATCTCTTCGTGAAGAAGCGAAGATAGACCTATAAGACGAGAAGACCCCATGG
AGCTTCAAACTAA-GTAT-CACTTGAACACTA-----TTA-ACCATAAAAACCTA---AC
AA-ATC---TGAC-T--ACT---AGTTTT-CGGTTGGGGTGACCGCGGAGTAGAAAAAAA
CCTCCACGACGAAAGGAACAAAA---CTCCTAATCT--AAGAGCTACAACTCATAGAATC
AAC--------ATATTGACCTAAATTGATCCAATAATTTT--GAACAACGAACTAAGTTA
CCCTGGGGATAACAGCGC-AATCCATTTCAAGAGCTC-ATATCGACAAATGGGTTTACGA
CCTCGATGTTGGATCAGGG-TATCCTAGCGGTGCAACCGCTGCTAA-AGGTTCGTTTGTT
CAACGATTAAA
>Austrochaperina sp. BSFS 11377
TGCAAGTATCCGCATACCCGTGAA-AACGCCCTTACCCCTTCAACCAAGATAAGGAGCC-
GGTATCAGGCACAG--ACA-----TCTTGCCCATA--ACACCTAGC-CATGCCACTCCCC
CAAGGGTATTCAGCAGTGATTAACATTGTCTATAAGCGCCAGCTTGACCCAGTTACAGTA
AAC--AGAG-TTGGCC-AACCCG-GTGCCAGCCGCCGCGGCTACACCAGC--GAACTCAA
GTTGACTATACAT--CGGCGTTAAGCGTGATTAAAGAAAACTTC---AAATTAGAATTAA
ACC--ACGGTAAAGTTGTGACATACTTACC-CCAA--GAAACACAAAA-CAAAAGTTATT
CTAATCCGCCC-ACTTGACTCCACGACAGCTAAGAA-ACAAACTGGGATTAG-ATACCCC
ACTATGCTTAGCC-GTAAAACATCTACCCACACTT-----AAACCGCCAGGAA-ATTACG
AGCCCAAGCTTAAAACCCAAAGGACTTGACGGTGCCTCACCT--ACCTAGAGGAGCCTGT
TCTATAATCGATTCTCCCCGATCCACCTCACCGC-TTCTTGAACA---TCAGCCTGTATA
CCTCCGTCGCAAGCCTACCATGTGAACGCA---CGCAGTGGGCCCCAAGAT---CTAT-A
CATCCACACGTCAGGTCAAGGCGCAGCCTACGAAGCGGGAAGAAATGGGCTACAATCTCT
ACCC---TAGAACAAA-CAGAGGA--CTACATGCAACATAGTCAC-CAAGGCGGATTTAG
CAGTAAAAAGAAAATAGAGAGTTCTTTTTAACCA--AGCCCTGAGGCGCGTACACACCGC
CCGTCACCCTCTTC--------AAATGAC-AAAAC------AACG---TTATTAACACT-
---TTCTCGTCCCACAGAAGAGGCAAGTCGTAACACGGTAAGCGTACTGGAAAGTGCG-C
TTGGA-ATAACAAAATATAGCTTAACA-AAAGT-ACCTTGCTTACACCGAGGATATGT-C
TGTAAAAACCGGACTATTTTGAGCCAAAAACCTAGCCCTAATAACCCA--AA-TGTTACA
ACCAACCAAAAAAGACA-------------TAATAAAACATTTTCTTAACTA--AGTAAA
GGCGATTAAAAAGTTAATAGGAGCATTAATG-CAAGTACCGCAAGGGAAAGATGAAATAA
AAATGAAATAATTTTTAAGCCCAATAAAGTAGAGATATTCCCTCGTACCTTTTGCATCAT
GATCTAACTAGCACACCCAAGCAAAACGAACTTTAAGTTTGACCCCCCGAAACTAGATGA
GCTACTTCAAAACAGCCTTCATGGGCCAACCCGTCTCTGTCGCAAAAGAGTGGGAAGATT
TTCAAGTAGAAGTGATAGACCTATCGAATCTAGAGATAGCTGGTTATTCAGGAAAA-GGA
TATTAGTCCAACTTTAAATCTTCACATACTGCCAAA---TATATCAACAGAT-TTAAAAT
CCATTCAAATAAGGTTCAGCCT-ATTT-GAAGCAGGGTACAACCTACACCATT-GGGTAA
TGTCTCAACTAACATGATCAAGTCGGCCTAAGAGCAGCCACCTTTAAAAAA-G-CGTCAT
AGCTTTAT--CA------TACCTGTCACCAATACCTCACAAAAC------TCAAAACCCC
TCACTC---ATACTGAATGACTTCATA-CATATATGAAAAACCTTATGTTAGAACTAGTA
ACAA-GAATA-ATTA---TTCTCCT-----AAACGTAAGT-GTAAGCCGGACTGAACCAC
-TCA--CCGGCATTTACCGCCAATGAACTAAAAGTAACAACCAAC---ACAAGAAAACCC
TAC-------------------TTTTAAA-------AGCGTTAACCTTACACTAGAATTT
TTCTGGAAAGATTAAAAAGAGAGGAAGGAACTCGGCAAAT-A-TTAACCCCGCCTGTTTA
CCAAAAACATCGCCTTC-TGACAACCA----ATAGAAGGTCCCGCCTGCCCAGTGAAAAT
----TA-AACGGCCGCGGTACTTTAACCGTGCAAAGGTAGC-ACAATCACTTGTCCTT--
TAAATAGGGACTAGTATGAATGGCACCACGAGGGTTATACTGTCTCCCCACCTTAATCAG
TGAAACTAATCTCCCCGTGAAGAAGCGGGGATAAACCTATAAGACGAGAAGACCCCATGG
AGCTTCAAACTAG-GTAT-CACTTGAATTAAT-----TAATATCACTTAAATTTA---TC
AA-ATC---TGCT-T--ACT---AGTTTT-TGGTTGGGGTGACCGCGGAGTAAAACAAAA
CCTCCACGACGAAAGGGATTAAT---CCCCTAATTT--AAGAGCTACAACTCATAGAATC
AAT--------AAATTGACCCAAATTGATCCAATATATT---GAACAACGAACCAAGTTA
CCCTGGGGATAACAGCGC-AATCCATTTTAAGAGCTC-CTATCGACAAATGGGTTTACGA
CCTCGATGTTGGATCAGGG-TATCCCAGTGGTGCAACCGCTACTAA-AGGTTCGTTTGTT
CAACGATTAAA
>ZMMU_NAP06651_Microhylidae_gen.sp._caves
------------------------------------------------------------
------------------------------------------------------------
------------------------------------------------------------
------------------------------------------------------------
------------------------------------------------------------
------------------------------------------------------------
------------------------------------------------------------
---------AGCC-ATAAAATATTAACTTACACAA-----AAACCGCCAGGGG-ATTACG
AGCCCAAGCTTAAAACCCAAAGGACTTGACGGTGCCCCACCC--ATCTAGAGGAGCCTGT
TCTATAATCGATTATCCCCGATCTACCTCACCAC-TTTTAGCCTA---CCAGTCTGTATA
CCTCCGTCGCAAGCTTACCCTATGAACGAA--TAATAGTGAGCTAAAAGAT---TACATA
TCT--ACACGTCAGGTCAAGGTGCAGCCAACGAAATGGGAAGAAATGGGCTACAATTTCT
AATAA--TAGAATAAA-CGGAAAA--CTGCCTGCAATACAGTCAC--AAGGCGGATTTAG
TAGTAAAAAGAAAATAGAGAGTTCTTTTTAACTA--GGCACTGGGACGCGTACACACCGC
CCGTCACCCTCTTC--------AAACGAA-CTAAA------AATG---TTAGTAACACC-
---ATACAACGCCCCAGAAGAGGCAAGTCGTAACACGGTAAGCGTACTGGAAAGTGCG-C
TTGGT-CTAACAAAATATAGTTTAACCAAAA-C-ATCTCGCTTACACCGAGAAAACAT-T
CGTGACACTTGAATTATTTTGAGCTAAAAATTAAGCCC-CT-CCCCAC--CCGATTTATT
ACACTACATCACACCAC----------ACCCACTAAAACATTCTATCATCTA--AGTAAA
GGCGATTAAAAAGAAGTTAGGAGCTTTATAACCA-GTACCGCAAGGGAAAAGTGAAATAG
AAATGAAATAAACCTAAAGCACATTAAAGTAAAGACTAAACCTTGTACCTTTTGCATCAT
GGTCTTACAAGTCCAACCAAGCAAAACGAATCTTAAGTTTGACCCCCCGAAACTAAGCGA
GCTACTTCAAAACAGCCTTAA-GGGCAAACCCGTCTCTGTTGCAAAAGAGTGGGAAGATT
TTCAAGTAGAGGTGATAAACCTACCGAGCCTAGAGATAGCTGGTTATTCAGAAAAA-GGA
TATTAGTCCTACCTTAAATCTTTAAGTAACCTTTATT--ACCCCTTTA-GAA-TTAAGAG
CTATTCAAATAAGGTACAGCCT-ATTT-GAAAAAGGATACAACCTACACTATG-GGGTAA
TGACACTTAAACA-TGACTAAGTGGGCCTAAAAGCAGCCCAC------------------
------------------------------------------------------------
-----------------------ATGG-AATATATAGAAAACCTTCTGTTAGAACTAGTC
CACAAGAAAA-AGAAT--TTCTCCAA---CAAATGTAAAT-GTAAGCCGAAATGAACTAA
-TCA--TCGGCACTTATCGTTAATGAACCTAAAGCAATAACCCA----ACAAGAAAAACT
TAC-------------------TAATAAC------AAACGTTAACCTTACACTAGAACTT
TTCTGGAAAGATTAAAAATATAGGAAGGAACTCGGCAAATAC--TAGCCCCGCCTGTTTA
CCAAAAACATCGCCTCC-TGAAAACC---TCATAGGAGGTCCAGCCTGCCCAGTGACTTA
A-GTTA-AACGGCCGCGGTACCCTAACCGTGCGAAGGTAGC-ACAATCACTTGTTCTT--
TAAATAAGGACTAGTATGAATGGCATCACGAGGGCTATACTGTCTCCCACATTTAATCAG
TGAAACTAATCCCCCCGTGAAGAAGCGGGGATACAAATATAAGACGAGAAGACCCCATGG
AGCTTTAAACTCA-GTAT-CACATG-CT-AATG----CTACATCAAATAAACAA----GC
AA-ATC---TGAC-T--ACT---AGTTTT-CGGTTGGGGTGACCACGGAGTAAAAAAAAA
CCTCCATGACGAAAGGAACTCACA--CTCCTAATCA--AAGAGCTACAACTCGCAGAATC
AAC--------ATATTGACCAAA-ATGACCCAAT--TTTT--GAACAACGAACCAAGTTA
CCCTGGGGATAACAGCGC-AATCCATTTTAAGAGCCC-CTATCGACAAATGGGTTTACGA
CCTCGATGTTGGATCAGGG-TATCCCAGTGGTGCAGCCGCTACTAA-AGGTTCGTTTGTT
CAACGATTAAA
>ZMMU_NAP06552_Microhylidae_gen.sp._caves
------------------------------------------------------------
------------------------------------------------------------
------------------------------------------------------------
------------------------------------------------------------
------------------------------------------------------------
------------------------------------------------------------
------------------------------------------------------------
---------AGCC-ATAAAATATTAACTTACACAA-----AAACCGCCAGGGG-ATTACG
AGCCCAAGCTTAAAACCCAAAGGACTTGACGGTGCCCCACCC--ATCTAGAGGAGCCTGT
TCTATAATCGATTATCCCCGATCTACCTCACCAC-TTTTAGCCTA---CCAGTCTGTATA
CCTCCGTCGCAAGCTTACCCTATGAACGAA--TAATAGTGAGCTAAAAGAT---TACATA
TCT--ACACGTCAGGTCAAGGTGCAGCCAACGAAATGGGAAGAAATGGGCTACAATTTCT
AATAA--TAGAATAAA-CGGAAAA--CTGCCTGCAATACAGTCAC--AAGGCGGATTTAG
TAGTAAAAAGAAAATAGAGAGTTCTTTTTAACTA--GGCACTGGGACGCGTACACACCGC
CCGTCACCCTCTTC--------AAACGAA-CTAAA------AATG---TTAGTAACACC-
---ATACAACGCCCCAGAAGAGGCAAGTCGTAACACGGTAAGCGTACTGGAAAGTGCG-C
TTGGT-CTAACAAAATATAGTTTAACCAAAA-C-ATCTCGCTTACACCGAGAAAACAT-T
CGTGACACTTGAATTATTTTGAGCTAAAAATTAAGCCC-CT-CCCCAC--CCGATTTATT
ACACTACATCACACCAC----------ACCCACTAAAACATTCTATCATCTA--AGTAAA
GGCGATTAAAAAGAAGTTAGGAGCTTTATAACCA-GTACCGCAAGGGAAAAGTGAAATAG
AAATGAAATAAACCTAAAGCACATTAAAGTAAAGACTAAACCTTGTACCTTTTGCATCAT
GGTCTTACAAGTCCAACCAAGCAAAACGAATCTTAAGTTTGACCCCCCGAAACTAAGCGA
GCTACTTCAAAACAGCCTTAA-GGGCAAACCCGTCTCTGTTGCAAAAGATTGGGAAGATT
TTCAAGTAGAGGTGATAAACCTACCGAGCCTAGAGATAGCTGGTTATTCAGAAAAA-GGA
TATTAGTCCTACCTTAAATCTTTAAGTAACCTTTATT--ACCCCTTTA-GAA-TTAAGAG
CTATTCAAATAAGGTACAGCCT-ATTT-GAAAAAGGATACAACCTACACTATG-GGGTAA
TGACACTTAAACA-TGACTAAGTGGGCCTAAAAGCAGCCCAC------------------
------------------------------------------------------------
-----------------------ATGG-AATATATAGAAAACCTTCTGTTAGAACTAGTC
CACAAGAAAA-AGAAT--TTCTCCAA---CAAATGTAAAT-GTAAGCCGAAATGAACTAA
-TCA--TCGGCACTTATCGTTAATGAACCTAAAGCAATAACCCA----ACAAGAAAAACT
TAC-------------------TAATAAC------AAACGTTAACCTTACACTAGAACTT
TTCTGGAAAGATTAAAAATATAGGAAGGAACTCGGCAAATAC--TAGCCCCGCCTGTTTA
CCAAAAACATCGCCTCC-TGAAAACC---TCATAGGAGGTCCAGCCTGCCCAGTGACTTA
A-GTTA-AACGGCCGCGGTACCCTAACCGTGCGAAGGTAGC-ACAATCACTTGTTCTT--
TAAATAAGGACTAGTATGAATGGCATCACGAGGGCTATACTGTCTCCCACATTTAATCAG
TGAAACTAATCCCCCCGTGAAGAAGCGGGGATACAAATATAAGACGAGAAGACCCCATGG
AGCTTTAAACTCA-GTAT-CACATG-CT-AATG----CTACATCAAATAAACAA----GC
AA-ATC---TGAC-T--ACT---AGTTTT-CGGTTGGGGTGACCACGGAGTAAAAAAAAA
CCTCCATGACGAAAGGAACTCACA--CTCCTAATCA--AAGAGCTACAACTCGCAGAATC
AAC--------ATATTGACCAAA-ATGACCCAAT--TTTT--GAACAACGAACCAAGTTA
CCCTGGGGATAACAGCGC-AATCCATTTTAAGAGCCC-CTATCGACAAATGGGTTTACGA
CCTCGATGTTGGATCAGGG-TATCCCAGTGGTGCAGCCGCTACTAA-AGGTTCGTTTGTT
CAACGATTAAA
>AUP-00500
------------------------------------------------------------
------------------------------------------------------------
------------------------------------------------------------
------------------------------------------------------------
------------------------------------------------------------
------------------------------------------------------------
------------------------------------------------------------
------------------------------------------------------------
------------------------------------------------------------
------------------------------------------------------------
------------------------------------------------------------
------------------------------------------------------------
------------------------------------------------------------
------------------------------------------------------------
------------------------------------------------------------
------------------------------------------------------------
------------------------------------------------------------
------------------------------------------------------------
------------------------------------------------------------
------------------------------------------------------------
------------------------------------------------------------
------------------------------------------------------------
------------------------------------------------------------
------------------------------------------------------------
------------------------------------------------------------
------------------------------------------------------------
------------------------------------------------------------
------------------------------------------------------------
------------------------------------------------------------
------------------------------------------------------------
------------------------------------------------------------
------------------------------------------------------------
------------------------------------------------------------
-------------------------------ATAGGAGGTCCAGCCTGCCCAGTGACTTA
A-GTTA-AACGGCCGCGGTACCCTAACCGTGCGAAGGTAGC-ACAATCACTTGTTCTT--
TAAATAAGGACTAGTATGAATGGCATCACGAGGGCTATACTGTCTCCCACATTTAATCAG
TGAAACTAATCCCCCCGTGAAGAAGCGGGGATACAAATATAAGACGAGAAGACCCCATGG
AGCTTTAAACTCA-GTAT-CACATG-CT-AATG----CTACATCAAATAAACAA----GC
AA-ATC---TGAC-T--ACT---AGTTTT-CGGTTGGGGTGACCACGGAGTAAAAAAAAA
CCTCCATGACGAAAGGAACTCACA--CTCCTAATCA--AAGAGCTACAACTCGCAGAATC
AAC--------ATATTGACCAAA--TGACCCAAT--TTTT--GAACAACGAACCAAGTTA
CCCTGGGGATAACAGCGC-AATCCATTTTAAGAGCCC-CTATCGACAAATGGGTTTACGA
CCTCGATGTTGGATCAGGG-TATCCCAGTGGTGCAGCCGCTACTAA-AGGTTCGTTTGTT
CAACGATTAAA
>AUP-00501
------------------------------------------------------------
------------------------------------------------------------
------------------------------------------------------------
------------------------------------------------------------
------------------------------------------------------------
------------------------------------------------------------
------------------------------------------------------------
------------------------------------------------------------
------------------------------------------------------------
------------------------------------------------------------
------------------------------------------------------------
------------------------------------------------------------
------------------------------------------------------------
------------------------------------------------------------
------------------------------------------------------------
------------------------------------------------------------
------------------------------------------------------------
------------------------------------------------------------
------------------------------------------------------------
------------------------------------------------------------
------------------------------------------------------------
------------------------------------------------------------
------------------------------------------------------------
------------------------------------------------------------
------------------------------------------------------------
------------------------------------------------------------
------------------------------------------------------------
------------------------------------------------------------
------------------------------------------------------------
------------------------------------------------------------
------------------------------------------------------------
------------------------------------------------------------
------------------------------------------------------------
-------------------------------ATAGGAGGTCCAGCCTGCCCAGTGACTTA
A-GTTA-AACGGCCGCGGTACCCTAACCGTGCGAAGGTAGC-ACAATCACTTGTTCTT--
TAAATAAGGACTAGTATGAATGGCATCACGAGGGCTATACTGTCTCCCACATTTAATCAG
TGAAACTAATCCCCCCGTGAAGAAGCGGGGATACAAATATAAGACGAGAAGACCCCATGG
AGCTTTAAACTCA-GTAT-CACATG-CT-AATG----CTACATCAAATAAACAA----GC
AA-ATC---TGAC-T--ACT---AGTTTT-CGGTTGGGGTGACCACGGAGTAAAAAAAAA
CCTCCATGACGAAAGGAACTCACA--CTCCTAATCA--AAGAGCTACAACTCGCAGAATC
AAC--------ATATTGACCAAA--TGACCCAAT--TTTT--GAACAACGAACCAAGTTA
CCCTGGGGATAACAGCGC-AATCCATTTTAAGAGCCC-CTATCGACAAATGGGTTTACGA
CCTCGATGTTGGATCAGGG-TATCCCAGTGGTGCAGCCGCTACTAA-AGGTTCGTTTGTT
CAACGATTAAA
>AUP-00502
------------------------------------------------------------
------------------------------------------------------------
------------------------------------------------------------
------------------------------------------------------------
------------------------------------------------------------
------------------------------------------------------------
------------------------------------------------------------
------------------------------------------------------------
------------------------------------------------------------
------------------------------------------------------------
------------------------------------------------------------
------------------------------------------------------------
------------------------------------------------------------
------------------------------------------------------------
------------------------------------------------------------
------------------------------------------------------------
------------------------------------------------------------
------------------------------------------------------------
------------------------------------------------------------
------------------------------------------------------------
------------------------------------------------------------
------------------------------------------------------------
------------------------------------------------------------
------------------------------------------------------------
------------------------------------------------------------
------------------------------------------------------------
------------------------------------------------------------
------------------------------------------------------------
------------------------------------------------------------
------------------------------------------------------------
------------------------------------------------------------
------------------------------------------------------------
------------------------------------------------------------
-------------------------------ATAGGAGGTCCAGCCTGCCCAGTGACTTA
A-GTTA-AACGGCCGCGGTACCCTAACCGTGCGAAGGTAGC-ACAATCACTTGTTCTT--
TAAATAAGGACTAGTATGAATGGCATCACGAGGGCTATACTGTCTCCCACATTTAATCAG
TGAAACTAATCCCCCCGTGAAGAAGCGGGGATACAAATATAAGACGAGAAGACCCCATGG
AGCTTTAAACTCA-GTAT-CACATG-CT-AATG----CTACATCAAATAAACAA----GC
AA-ATC---TGAC-T--ACT---AGTTTT-CGGTTGGGGTGACCACGGAGTAAAAAAAAA
CCTCCATGACGAAAGGAACTCACA--CTCCTAATCA--AAGAGCTACAACTCGCAGAATC
AAC--------ATATTGACCAAA--TGACCCAAT--TTTT--GAACAACGAACCAAGTTA
CCCTGGGGATAACAGCGC-AATCCATTTTAAGAGCCC-CTATCGACAAATGGGTTTACGA
CCTCGATGTTGGATCAGGG-TATCCCAGTGGTGCAGCCGCTACTAA-AGGTTCGTTTGTT
CAACGATTAAA
>AUP-00503
------------------------------------------------------------
------------------------------------------------------------
------------------------------------------------------------
------------------------------------------------------------
------------------------------------------------------------
------------------------------------------------------------
------------------------------------------------------------
------------------------------------------------------------
------------------------------------------------------------
------------------------------------------------------------
------------------------------------------------------------
------------------------------------------------------------
------------------------------------------------------------
------------------------------------------------------------
------------------------------------------------------------
------------------------------------------------------------
------------------------------------------------------------
------------------------------------------------------------
------------------------------------------------------------
------------------------------------------------------------
------------------------------------------------------------
------------------------------------------------------------
------------------------------------------------------------
------------------------------------------------------------
------------------------------------------------------------
------------------------------------------------------------
------------------------------------------------------------
------------------------------------------------------------
------------------------------------------------------------
------------------------------------------------------------
------------------------------------------------------------
------------------------------------------------------------
------------------------------------------------------------
-------------------------------ATAGGAGGTCCAGCCTGCCCAGTGACTTA
A-GTTA-AACGGCCGCGGTACCCTAACCGTGCGAAGGTAGC-ACAATCACTTGTTCTT--
TAAATAAGGACTAGTATGAATGGCATCACGAGGGCTATACTGTCTCCCACATTTAATCAG
TGAAACTAATCCCCCCGTGAAGAAGCGGGGATACAAATATAAGACGAGAAGACCCCATGG
AGCTTTAAACTCA-GTAT-CACATG-CT-AATG----CTACATCAAATAAACAA----GC
AA-ATC---TGAC-T--ACT---AGTTTT-CGGTTGGGGTGACCACGGAGTAAAAAAAAA
CCTCCATGACGAAAGGAACTCACA--CTCCTAATCA--AAGAGCTACAACTCGCAGAATC
AAC--------ATATTGACCAAA--TGACCCAAT--TTTT--GAACAACGAACCAAGTTA
CCCTGGGGATAACAGCGC-AATCCATTTTAAGAGCCC-CTATCGACAAATGGGTTTACGA
CCTCGATGTTGGATCAGGG-TATCCCAGTGGTGCAGCCGCTACTAA-AGGTTCGTTTGTT
CAACGATTAAA
>AUP-00509
------------------------------------------------------------
------------------------------------------------------------
------------------------------------------------------------
------------------------------------------------------------
------------------------------------------------------------
------------------------------------------------------------
------------------------------------------------------------
------------------------------------------------------------
------------------------------------------------------------
------------------------------------------------------------
------------------------------------------------------------
------------------------------------------------------------
------------------------------------------------------------
------------------------------------------------------------
------------------------------------------------------------
------------------------------------------------------------
------------------------------------------------------------
------------------------------------------------------------
------------------------------------------------------------
------------------------------------------------------------
------------------------------------------------------------
------------------------------------------------------------
------------------------------------------------------------
------------------------------------------------------------
------------------------------------------------------------
------------------------------------------------------------
------------------------------------------------------------
------------------------------------------------------------
------------------------------------------------------------
------------------------------------------------------------
------------------------------------------------------------
------------------------------------------------------------
------------------------------------------------------------
-------------------------------ATAGGAGGTCCAGCCTGCCCAGTGACTTA
A-GTTA-AACGGCCGCGGTACCCTAACCGTGCGAAGGTAGC-ACAATCACTTGTTCTT--
TAAATAAGGACTAGTATGAATGGCATCACGAGGGCTATACTGTCTCCCACATTTAATCAG
TGAAACTAATCCCCCCGTGAAGAAGCGGGGATACAAATATAAGACGAGAAGACCCCATGG
AGCTTTAAACTCA-GTAT-CACATG-CT-AATG----CTACATCAAATAAACAA----GC
AA-ATC---TGAC-T--ACT---AGTTTT-CGGTTGGGGTGACCACGGAGTAAAAAAAAA
CCTCCATGACGAAAGGAACTCACA--CTCCTAATCA--AAGAGCTACAACTCGCAGAATC
AAC--------ATATTGACCAAA--TGACCCAAT--TTTT--GAACAACGAACCAAGTTA
CCCTGGGGATAACAGCGC-AATCCATTTTAAGAGCCC-CTATCGACAAATGGGTTTACGA
CCTCGATGTTGGATCAGGG-TATCCCAGTGGTGCAGCCGCTACTAA-AGGTTCGTTTGTT
CAACGATTAAA
>AB634651_Oreophryne monticola_MZBAmp16265
TGCAAGTCTCCGCATACCCGTGAG-AACGCCCTTATTCCTTC-CCCAGGGTAAGGAGCT-
GGTATCAGGCACAG--ACA-----TCTTGCCCAAA--ACACCTAGC-TATGCCACTCCCA
CAAGGGTATTCAGCAGTGATTAACATTGTTTATAAGCGCCAGCTTGAATCAGTTAAAGTA
CAT--AGAG-TTGGCT-AACTCG-GTGCCAGCCGCCGCGGCTATACCGCT--GAACTCAA
GTTGAATATA-TCT-CGGCGTTAAGAGTGATTAATGTGACTTAA---AGATTAGAACTAA
ACC--AAAACAAAGTTGTTATATACTTGCT-CTAA--GAAACACAAAA-TGAAAATTATT
CTAACTAAACC-ACTTGACTCCACGATAGCTAAGAA-ACAAACTGGGATTAG-ATACCCC
ACTATGCTTAGCC-GTAAAATATTAACCCACACCA-----AAACCGCCAGGGA-ATTACG
AGCCCAAGCTTAAAACCCAAAGGACTTGACGGTGTCCCATCC--CCCTAGAGGAGCCTGT
TCTATAATCGATTCTCCCCGATCTACCTTACCCC-CTCTCGTATA--TTCAGTCTGTATA
CCTCCGTCGCAAGCTTACCTTGTGAACGCA---TCTAGTGAGCCCAAAGAT--ACTA---
CACCCACACGTCAGGTCAAGGTGCAGCCAACGAGGCGGAAAGAAATGGGCTACAATCTCT
ACTC---TAGAACAAA-CGAAAGA--CTACATGCAACACAGTCACTGAAGGCGGATTTAG
CAGTAAAAAGAAAACAGAGAGTTCTTTTTAATCG--GGCCCTGGGACGCGTACACACCGC
CCGTCACCCTCTTC--------AA--GAC-ACCTT-----AACGG---TTCCTAACACA-
---ATGTAAACTAATAGAA-----------------------------------------
------------------------------------------------------------
------------------------------------------------------------
------------------------------------------------------------
------------------------------------------------------------
------------------------------------------------------------
------------------------------------------------------------
------------------------------------------------------------
------------------------------------------------------------
------------------------------------------------------------
------------------------------------------------------------
------------------------------------------------------------
--------------------------------TCCACCCAAAAA------TCAAAACCCT
TTACCC---ATACTGAATGACCCCATA-TACTTATGGAAAACCTTATGTTAGAACTAGTA
ACAA-GAATA--GCCA--TTCTCCTAT---AAATGCGAAT-GTAAACCGGCCTGAACCAC
-TCA--CCGGCCCCTATCGCCAATGAATTAATAGTAACAACCTAT---ACAAGAAAACCC
TAC-------------------TCACTCA-------AGCGTTAACCTTACACTAGAGCTT
TTCAGGAACGATTAAAAAAGGGGGAAGGAACTCGGCAAATTT--TAACCCCGCCTGTTTA
CCAAAAACATCGCCTTC-TGCAAATC-----ATAGAAGGTCCAGCCTGCCCAGTGATAAA
--CTTA-AACGGCCGCGGTACCTTAACCGTGCAAAGGTAGC-ACAATCACTTGTTTTT--
TAAATAAGGACTAGTATGAACGGCACTACGAGGGTTCTACTGTCTCCCCCCTTTAATCAG
TGAAACTAATCTCCCCGTGAAGAAGCCGGGATAACTCTATAAGACGAGAAGACCCCATGG
AGCTTTAAACTAA-GTAC-CACTTGCACGCCA-----CAACATCACCGAAACTCA---GC
AA-GTC---TGAC-A-CACT---AGTTTT-TGGTTGGGGTGACCGCGGAGCAAAACAAAA
CCTCCATGACGAAAGGAGCTTACT--CTCCTAATCA--AAGGGCCACCACCCAAAGAATC
AAT--------ACATTGACTTAAATTGATCCAATACCTT---GAACAACGAACCAAGTTA
CCCTGGGGATAACAGCGC-AATCCATTTCAAGAGCCC-CTATCGACAAATGGGTTTACGA
CCTCGATGTTGGATCAGGG-TGTCCCAGTGGTGCAGCCGCTACTAA-AGGTTC-------
-----------
>Genyophryne thomsoni ABTC 49624 
TGCAAGTCTCCGCACAATCGTGAA-AACGCCCTTACACCTCA-AACAGGATAAGGAGCT-
GGTATCAGGCACAG--ACT------CTTGCCCACA--ACACCTAGC-TACGCCACTCCCC
TAAGGGTACTCAGCAGTGATCAACATTGTTTATAAGCGCCAGCTTGATCCAGTTAAAGTA
AAC--AGAG-TTGGCC-AACCCG-GTGCCAGCCGCCGCGGCTACACCGCT--GAACTCAA
GCTGATTGTA-TC--CGGCGTTAAACGTGATTAAAGTGA-TTAA---AAATTAAAATTAA
ACT--CAAATAAAGTCGTAACACACCTGTT-TACA--GAAAACCACAA-CAAACCTTATT
TTAATTAAACT-ACTTGACTCCACGACAGCTGAGAA-ACAAACTGGGATTAG-ATACCCC
ACTATGCTCAGCC-GTAAAATATTAATTTACACTT---CTTAACCGCCAGGGA-ATTACG
AGCTCAAGCTTAAAACCCAAAGGACTTGACGGTGCCCCACCC--ACCTAGAGGAGCCTGT
TCTATAATCGATTATCCACGATTCACCTCACCAC-TTCTTGAATA--CTCAGTCTGTATA
CCTCCGTCGCAAGCTTACCATGTGAACGTA---CTAAGTGAGCCAAAAGAT---CTAG--
CACCAACACGTCAGGTCAAGGTGCAGCCCACGAAGCGGAAAGAAATGGGCTACAATCTCT
ACAC---TAGAACAAA-CGAAAGA--CTGCATGAAATACAGTCACCGAAGGCGGATTTAG
TAGTAAAAAGAAACTAGAGAGTTCTTTTTAATCA--GGCGCTGGAGCGCGTACACACCGC
CCGTCACCCTCTTC--------AAATAAT-ACCC------ACACG---TTAATAACACC-
---ACACAATTGTACAGAAGAGGCAAGTCGTAACACGGTAAGCGTACTGGAAAGTGTG-C
TTGGA-ACAACAAAATGTAGCTTAACA-AAAGC-ATCTTGCTTACACCAAGAATATGT-T
AGTAACACTCTAACCACTTTGAGCAAAAAATCTAGCCCTACTAATTCA--AA-TGAAATA
ACCCTAATTAATCTTAC------------CCAATAAAACATTCTATTAACCC--AGTAAA
GGCGATTAAAAAGTTTTTAGGAGCTTTAATG-TTAGTACCGCAAGGGAACGGTGAAATAA
AAATGAAATAAACTTAATGCCCCACAAAGTAGAGTTATGTCCTCGTACCTTTTGCATCAT
GGTTTAACTAGTATAACCAAGCAAAACGAACTTTAAGTTTGATTCCCCGAAACTAGGTGA
GCTACTTCAGAACAGCCTTTATGGGCCAACCCATCCCTGTCGCAAAATGGTGGGAAGATT
CTTAAGTAGAGGTGATAGACCTACCGAGCCTAGAGATAGCTGGTTACTCAGGAAAC-GGA
TAT-AGTCCAATTTTAAAACTCTGTCTAATACTAAA---TACACTAACAGCT-TTAAAAT
TCATTCAAATAAGGTACAGCCT-ATTT-GAAACAGGATACAACCTAACAGATA-AGGTAA
TGACTAATTATCTG--ATAAAGTCGGCCTAAAAGCAGCCACCTTAAACAAAAG-CGTTAC
AGCTTTAT--CA------TACAGTATACTAATACCAATCTAAAT------ACAAAACCTC
CCACCC---ATACTGAGTGACTCCATA-TACGTATGGAAAGCCTCATGTTAAAACTAGTA
ATAA-GAAAC-CTTT---CTC-CTAT----AAACGCAAGT-GTAAGCCGGAATGAACCAT
-TCA--CCGGCATTTATCGTTAATGATTATACAGTAGTAACCAT----ACAAGAAAACCC
TAC-------------------TACCAAC-------GACGTTAACCTTACACCAGAGCTC
TTCAGGAAAGATTAAAAAAGAAGGAAGGAACTCGGCAAAT-A-ATAACCTCGCCTGTTTA
CCAAAAACATCGCCTTC-TGTCAACA-----ATAGAAGGTCCAGCCTGCCCAGTGACAAA
--CTTA-AACGGCCGCGGTATTTTAACCGTGCAAAGGTAGC-ACAATCACTTGTTCTT--
TAAATAAGGACTAGTATGAATGGCATCACGAAGGTTACACTGTCTCCCCTCTTTAATCAA
TGAAACTAATCTCCTCGTGAAGAAGCGAGGATATCCCTATAAGACGAGAAGACCCCATGG
AGCTTTAAAC-AG--TAC-CACTTGCCTACTCT------ACATCAACTAAGCACAGC-AA
AA-TTG---TACT----ACT---AGTTTT-TGGTTGGGGTGACCGCGGAGAACAACAAAA
CCTCCATGACAAAAGGAACTAGC---CTCCTAATCA-ATAGAGCTACCACTCTCAGAATT
AAA--------ATATTAATTTAACTTGACCCAATATACTT--GAGCAACGAACCAAGTTA
CCCTGGGGATAACAGCGC-AATCCATTTCAAGAGCCC-ATATCGACAAATGGGTTTACGA
CCTCGATGTTGGATCAGGG-TACCCCAGTGGTGCAGCCGCTACTAA-AGGTTCGTTCGTT
CAACGATTAAA
>Oreophryne brachypus ABTC50081
TGCAAGTCTCCGCACACCAGTGAGGAACACCCCTGTTCACCT-CCACGAACAAGATCCC-
GGCATCAGACACAG--ATA-----CCTTGTCCATA--ACGTCCGGC-TACGCCACACCCC
CAAGGGTACTCAGCAGTGATCAACTTTGCCCATAAGCGACAGCTTGAACCAGTTAAAGTA
AAT--AGAG-TTGGCC-AACCCG-GTGCCAGCCGCCGCGGCTACACCACG--GGACTCAA
GTTGATAACA-TT--CGGCGTTAAGAGTGTTTAAAGTGTCCCCCC-CCCATTAGAGCCAA
ACCCCAAACAAAACACGTGATACTCTTGTT-TCAA--GAAGCCCATAAACGAAAGTTGCT
CTAACCAGACT-ACTAGACTCCACCACAGCTAAGAA-ATAAACTGGGATTAG-GTACCCC
ACTATGCTTAGCC-GTAAA-CATTAACTCACACTA-----AACCCGCCAGGGA-ACTACA
AGCTCAAGCTTAAAACCCAAAGGACTTGACGGTGTCTCACTC-CCACTAGAGGAGCCTGT
TTTATAATCGACTCCACCCGATATACCTCACCAC-CTCTTGCCTA--CTCAGCCTGTATA
CTTCCGTCGCAAGCTTACCATGTGAATGCA---C-TAGTAAGCTCAAATAT---ATAT--
TATACATACGTCAGGTCAATGTGCAGCCTACGAGGTGGGAA-AAATTGGCTACAATCTCT
ACAC---TAGAACAAA-CGGAAGA--CTGTATGAAACACAGCCCC--AAGGCGAATTTAG
CAGTAAAAAGAAAATAGAGAGTTCTTTTTAATCA--GGTTCTGAGATGCGTACACACCGC
CCGTCACCCTCTTC--------AAAC-AT-CCACT-----AACTG---TCCCTAACACT-
---TCAGAGTAAAACAGAAGAGGCAAGTCGTAACATGGTAAGCGTACTGGAAAGTGCG-C
TTGGA-ATA-CAAAATGTAGCTTAACG-AAAGC-GCCTTGCTTACACCAAGTATATGC-C
TGTGAAATTCAGACCATTTTGAGCTAAACCCCTAGCCCTAAC-ACCAC--AAATGAAGTA
ACATCACC-CTACTACA------------CTAATAAAACATTTTTCCAACCT--AGTAAA
GGCGATTAAAAAGTCCCTAGGAGCCTCAACA-CCAGTACCGCAAGGGAACGGTGAAATAA
TAGTGAAATAACAC-AAAGCACCACAAAGTAACGATTAACCCCTGTACCTTTCGCATCAT
GGTCTAACTAGAATAATCAAGCAAAGCGAACCTTAAGTCTGACACCCCGAAACTAGACGA
GCTACTTCAGAACAGCCCTC-CGGGCCAACCCTTCTCTGTCGCAAAAGAGTGGGAAGATT
TTCAAGTAGAGGCAATAAACCTATCGCGTCTAGAGATAGCTGGTTACTTGGGAAAA-GGA
TTTTAGTCCAACTTTAAATCTCTCTATAACCCTAAA---TACACCCACAGAT-TTAAATT
TTATTCAAATAAGGTACAGCCT-ATTT-GAAACAGGATACAACCTACCAGATC-GGGTAA
TGCCCTAGA-AATGTGACCAAGTAGGCCTAAGAGCAGCCATCTTTTAAACG-G-CGTTAC
AGCCTAAT--CA-----CTCTCTACCACCAATTCCAACTACAAC------CCAAACCCCC
TCACCC---CTACCAAGTGACTTCATA-CTAATATGAAAAACCTCATGTTAGAACTAGTA
ACAA-GAACA-ATGA---TTCTCCTT----AAAA-TAAGT-GTAAACCGGACTGAATACC
-TCA--CCGGCATCTATCGTCAATGAATATTTAGTAATAACCCC----ACAAGAAAACCT
TAC-------------------TTATCAT-------AACGTTAACCTAACACTAGAACTT
TCAAGGAAAGATTAAAAAAGAGGGAAGGAACTCGGCAAAT-G-TTAACCCCGCCTGTTTA
CCAAAAACATCGCCTTC-TGCCACCA-----ATAGAAGGTCCCGCCTGCCCAGTGATAAA
--CTTA-AACGGCCGCAGTATTCTGACTGCGCAAAGGTAGC-ACAATAACTTGCCCTC--
TAAATCAGGACTAGTATGAACGGCATCACGAGGGTTCTACTGTCTCCCCCCTTTAATCAG
TGAAACTAATCTCCCCGTGAAGAAGCGGGGATAGACCCATAAGACGAGAAGACCCCATGG
AGCTTAAAACTAA-GTAC-CACCTGCCTTACCT------ACACCACCTTAACCTGGC-AG
AC-CTC---CCTT----ACT---AGTTTT-CGGTTGGGGCAACCACGGAGTACAACATAA
CCTCCGCAACGAAAGGGACTTCC---TCCCTAATCA--AAGGACTACCACCCGCAGAATC
AAT--------ATATTGACCCAA-TTGACCCACTACCGT---GAGCAACGAACCAAGTTA
CCCTGGGGATAACAGCGC-AATCTATTTCAAGAGCTC-CTATCGACAAATGGGTTTACGA
CCTCGATGTTGGATCCGGG-TATCCCAGTGGTGCAGCC----------------------
-----------
>Oreophryne anulata PNMCMNHH1366
TGCAAGTTTCCGCACCCCCGTGAG-AACACCCTTACCCCCTCCCGCAGGATAAGGAGCC-
GGTATCAGGCACAG--ACA-----CCTTGCCCATA--ACACCTAGC-CATGCCACGCCCT
CAAGGGTACTCAGCAGTGATTAACATTGTCCATAAGCGTCAGCTTGAACCAGTTAGAGTG
TAAC-AGAG-TTGGCC-AACCTG-GTGCCAGCCGCCGCGGCTAAACCACG--A-ACTCAA
GTTGACACTATTT--CGGCGTTAAGCGTGATTAAAGTGACCCA----AAATTAGAGCCAA
ACC--CACACAAAGTCGTGACACTCTTGTT-CAAG--GAAGTACAAAAACGAAAGTTGCT
CTAACCCAACC-ACTTGACCCCACGACAGCTAAGAA-ACAAACTGGGATTAG-ATACCCC
ACTATGCTTAGCC-ATAAAATATCCACCCACACCC-----AACCCGCCGGGGA-ATTACG
AGCCCAAACTTAAAACCCAAAGGACTTGACGGTGTCCCACCC--CCCTAGAGGAGCCTGT
TCTATAATCGATACCCCCCGATACACCTCACCAC-CCCTTGCATA--C-CAGCCCGTATA
CCTCCGTCGCAAGCTTACCATGTGAACGTC---C-TAGTGAGCCAAAAGAT---CCAC--
CATCAACACGTCAGGTCAAGGTGCAGCCCACGGAGTGGAAAGAAATGGGCTACAATCTCT
ACCA---TAGAACAAA-CGAAAGA--CTACATGCAACATAGTCACTGAAGGCGGATTTAG
CAGTAAAAAGAAAATAGAGAGCTCTTTTTAACCC--GGCACTGGGACGCGTACACACCGC
CCGTCACCCTCTTC--------AAAC-T------------ACCC-----CACTA-CACC-
------------CAAAGAAGAGGCAAGTCGTAACACGGTAAGCGTACTGGAAAGTGCG-C
TTGGA-A---CAAAATGTACCTTAACA-AAAGC-ACCTTGCTTACACCAAGAACATGT-C
CGCGAAACTCGGACCATTTTGAGCCAAAAATCCAGCCCCTCT-AACCC--CAATGAAAGC
CCAACCCTACTAATAC-------------TTAATAAAACATTTCTCAA-CTT--AGTAAA
GGCGATTAAAAAGTGCCTAGGAGCCCTAACA-CCAGTACCGCAAGGGAAAAATGAAATAA
AAATGAAATAAATTTAAAGCACTATAAAGTAAAGACCTCCCCCCGTACCTTTTGCATCAT
GGTCTGACTAGTATAACCAAGCAAAACGGACTTTAAGTTTGACACCCCGAAACTAGACGA
GCTACTTCAAAACAGCCTTCACGGGCAAATCCATCTCTGTCGCAAAAGAGTGGAGAGATT
TTCAAGTAGAGGTGATAAACCTACCGAGCCTAGAGATAGCTGGTTATTCAGGAAAA-GGA
TAC-AGTCCAACTTTAAGTCTATCCGTAACACCCAA---TACCACCACAGAC-TTAAATT
TTATTCAAATAGGGCACAGCCT-ATTT-GAAACAGGATACAGCCTATAATATA-GGGTAA
TGCCCCCAATAATGTGACCAAGTAGGCCTAGAAGCAGCCACCTTTTAGAAA-G-CGTTAC
AGCCCCAC--CA-----TAACCTAACCTCAATCCCAATCAATAC------CCAAAACCCA
TCACCC---CTACTGAATGACTCCATA-TAAATATGGAAAACCTTATGTTAGAACTAGTA
ACAA-GAACA-GCCA---CTCTCCCA-----CAAGCAAGT-GTAACCCGGACTGAACCAA
-TCA--CCGGCACCTACCGCCAATGAAATTATAATAATAACCCCCCC-ACAAGAAAACCT
TAT-------------------CTACCCT------AAGCGTTAACCTTACACTAGAACTT
CCCAGGAAAGATTAAAAGAAGGGGAAGGAACTCGGCAAAC-A-TTAACCCCGCCTGTTTA
CCAAAAACATCGCCTCC-CGCCACCA-----ATGAGAGGTCCAGCCTGCCCAGTGACAAG
--CTTA-AACGGCCACGGTACCCTAACCGCGCAAAGGTAGC-ACAATCACTTGTTCTT--
TAAATCAGGACTAGTATGAACGGCACCACGAGGGTTATACTGTCTCCCCCCTCTAATCAG
TGAAACTAATCTCCCCGTGAAGAAGCGGGGATAAACCTATAAGACAAGAAGACCCCATGG
AGCTTTAAACTAA-GTAC-CACCTGCCCATCCC-----CACATCACCCCAACCCAGC-AG
AC-CTG---CCCT----ACT---AGTTTT-CGGTTGGGGTGACCGCGGAGAAAAACAAAA
CCTCCACGACGAAAGGACCTTCA---T-CCTAATCA--AAGGGCTACCACCCATAGAATC
ATT--------AAATTGACCAAAATTGACCCAATACCTT---GAGCAACGAACCAAGTTA
CCCTGGGGATAACAGCGC-AATCCACTTCAAGAGCCC-CTATCGACAAGTGGGTTTACGA
CCTCGATGTTGGATCAGGG-TACCCCAGTGGTGCAGCCGCTACTAA-AGGTTCGTT-GTT
CAACGAT-AAA
>Oreophryne variabilis TNHC58922 
TGCAAGTCTCCGCACACCCGTGAG-AACGCCCTTACTCCTCC-CTCAGGATAAGGAGCC-
GGTATTAGGCACAG--ATA-----CCTTGCCCATC--ATACCTAGC-TTTGCCACTCCCC
CAAGGGTCCTCAGCAGTGATTAACATTACCTATAAGCGCCAGCTTGAACCAGTTAAAGTA
CAC--AGAG-TCGGCC-AACCTG-GTGCCAGCCGCCGCGGCTATACCATG--AGACTCCA
GTTGATA-TACTT--CGGCGTTAAGCGTGATTAAAGTGACTCAT---AGATTAGGGCTAA
ACC--CCAACAAAGCCGTTACACGCTTGTTACTGA--GAAACACAAAA-CGAAAGTTACC
CTAACTAAACT-ACTTGACCCCACGACAGCTAAGAA-CCAAACTGGGATTAG-ATACCCC
ACTATGCTTAGCC-GTAAAATATTAACTTACACCA-----AAACCGCCAGGGA-ATTACG
AGCCCAAGCTTAAAACCCAAAGGACTTGACGGTGCCCCATCC--TACTAGAGGAGCCTGT
TCTATAATCGATTCTCCCCGATCTACCTCACCGC-CCCTTGTATA--CTCAGCCTGTATA
CCTCCGTCGCAAGCTTACCATGTAAACGCA---TATAGTGAGCTTAAAGAT---TATA--
CATCCACACGTCAGGTCAAGGTGCAGCCAACGAGGCGGAAAGAAATGGGCTACAATCTCT
ACCC---TAGAACAAA-CGAAAAC--CCCTGTGCAACACAGGCATTGAAGGCGGATTTAG
CAGTAAGAAGAAAACAGAGCGTTCTTCTTAACTA--GGCGCTGGGACGCGTACACACTGC
CCGTCACCCTCTTC--------AAAC-TT-CTACA----AACCTG---TTACTAACACT-
---AAACAGTCACACAGAAGAGGCAAGTCGTAACATGGTAAGCGTACTGGAAAGTGCG-C
TTGGA-ATAACAAAATGTAACTTAACA-AAAGT-ATCTTGCTTACACCAAGAGCATGT-C
TGTGAGACCCGGACCACTTTGAGCCTAACACCCAGCCCTACTTGACCC--AAATGCAAC-
-CAACCCAACAACTGCAAG----------TCAATAAAACATTTTATCA-CCT--AGTAAA
GGCGATTAAAAGGTACTTAGGAGCCTCAACA-CCAGTACCGCAAGGGAAAAGTGAAATAG
AGCTGAAATAGCTTTAAAGCACCACAAAGTAGAGGCCCCCCCTCGTACCTTTTGCATCAT
GGTCTAACTAGAAAAACCAAGCAAAACGAACTTTAAGTTTGACGCCCCGAAACTAAGCGA
GCTACTTCAAAACAGCCTTCATGGGCCAACCCATCTCTGTTGCAAAAGGGTGGGAAGATT
TTCAAGTAGAGGTGACAAACCTACCGAGCTTAGAGATAGCTGGTTATTCAGGAAAA-GGA
TATTAGTCCAACTTTAAATCTTCTTGTAACACTAAA---TGCCCCCAAAGAT-TTAAATT
TCATTCAAATAAGGTACAGCCT-ATTT-GAAACAGGGTACAACCTATGACACA-GGGTAA
TGTTTTTGACCACATGACCAAGTAGGCCTAAGAGCAGCCACCTTT-AAAAA-G-CGTTAC
AGCTTCAT--CA-----TATACTACACT-AATCCCAACCTAACC------CCAAAACCCC
TCACCC---ACACTGAATGACTCCATA-CAATTATGGAAAACCTTATGTTAGAACTAGTA
ACAA-GAATT-GCAT---TTCTCCTCC---AAACGTAAAC-ATAAACCGGATTGAACAGC
-TCA--CCGGCAACTACCGCTAATGAATCAACAGCAATAACAAC----ACAAGAAAATCC
TGC-------------------TCTATTT------CAGCGTTAACCTTACACAAGAACCT
TACAGGAAAGATTAAAAAGAGAGGAAGGAACTCGGCAAAT-A-TTAACCCCGCCTGTTTA
CCAAAAACATCGCCTTC-TGTAACCT----AATAGAAGGTCCAGCCTGCCCAGTGACAAA
--CTTA-AACGGCCGCGGTACCTTAACCGTGCAAAGGTAGC-ACAACCACTTGTTCTT--
TAAATAAGGACTAGCATGAATGGCACCACGAGGGTTCTACTGTCTCCCCCCCCTAATCAG
TGAAACTAATCTCCCCGTGAAGAAGCGGGGATGACCCTATAAGACGAGAAGACCCCATGG
AGCTTTAAACTCA-GTAC-CACTTGCATA-CTT-----GATATCACTTTAAACTAGC-AA
AT-CTG---CTTC----ACT---AGTTTT-TGGTTGGGGTGACCGCGGAGTAAAGTAAAA
CCTCCACGACGAAAGGAACCTCC-TCCTCCTAATCA--AAGGGCTACCACCCACAGAATC
AGC--------ACACTGACCTAAATTGACCCAATACTTT---GAGCAACGAACCAAGTTA
CCCTGGGGATAACAGCGC-AATCCATTTCAAGAGCCC-CTATCGACAAATGGGTTTACGA
CCTCGATGTTGGATCAGGG-TATCCCAGTGGTGCAACCGCTACTAA-AGGTTCGTT-GT-
CAACGAT-AAA
>Choerophryne sp. ABTC 47720
TGCAAGTCTCCGCACACCCGTGAA-AACGCCCTTAACCCTCC-CCCAGAATAAGGAGCT-
GGTATCAGGCACAG--ATA-----TCTTGCCCATG--ACACCTAGC-TTTGCCACTCCTC
CAAAGGTATTCAGCAGTGATTAACATTGCACATAAGCGCTAGCTTGATTCAGTTAAAGTA
AAT--AGAG-TTGGCC-AACCCG-GTGCCAGCCGCCGCGGCTACACCATT--GAACTCAA
GTTGACAATCCT---CGGCGTTAAGCGTGGTTAAAGAAC-TCCCTCACACATAGAGTTAA
ATC--TGGACAAAGCCGTGACACGCTTGCC-CAAA--GAAAAACAAAA-CGAAAGTTACT
CTAATTAAATT-ACTTGACCCCACGAAAACTAAGAA-ACAAACTGGGATTAG-ATACCCC
ACTATGCTTAGTT-GTAAAATATAAACTCACACCT-----AAAACGCCAGGGA-ATTACG
AGCCCCTACTTAAAACCCAAAGGACTTGACGGTGTCCCATCC--CACTAGAGGAGCCTGT
TCTATAATCGATTACCCCCGATTTACCCTACCGC-CTCTTGAATT--CCCAGTCTGTATA
CCTCCGTCGCAAGCTTACCGTGTGAACGCA---CCAAGTAAGCCAAAAGAT--ATTC---
TACCCACACGTCAGGTCAAGGTGCAGCCCACGAAGCGGAAAGAAATGGGCTACAATTTCT
ATAC---TAGAACAAA-CGGAAAA--CTGTATGAAACACAGTTACTGAAGGCGGATTTAG
TAGTAAAAAAAAAGCAGAGCGTTCTTTTTAATTA--GGCACTGGGACGCGTACACACCGC
CCGTCACCCTCTTC--------AAATAA--ACCA------AAAAG-ATTTCTTAACAAC-
---ATGCAATAATATAGAAGAGGCAAGTCGTAACATGGTAAGCGTACTGGAAAGTGCA-C
TTGGA-ATAA---AATGTAGTTTAATT-AAAGC-ACCTTGCTTACACCAAGTATATGT-C
CGTGAAACCCCGACCATTTTAAGCTTAACCCACAGCCCCACCACCCTA--AAATGTAATC
--CCCAACACAAACAAA-T----------TAACTAAAACATTCTATTAACCA--AGTAAA
GGCGATTAAAAAGTTTATAGGAGCCTCAACA-ATAGTACCGCAAGGGAAAAGTGAAATAA
AAATTAAATAAATTTAAAGCACTACAAAGTAGAGA-ATTCACTCGTACCTTTTGCATCAT
GGTCTAACTAGTAAAATCAAGCAAAATGAAACTTAAGTTTGACCCCCCGAAACTAAGCGA
GCTACTTCAAAATAGCCTT-ATGGGCCAACCCATCTCTGTTGCAAAAGAGTGGGGTGATT
TTCAAGTAGAGGTGACACACCTACCGAGCCTAGAGATAGCTGGTTATTCAGGAAAA-GGA
TTC-AGTCCAATTTTAAACCTTTTTACATCACTAAA---TTTATTAATAGCT-TTAAAAT
TTATTCAAATAAGGTACAGCCT-ATTT-GAAACAGGATACAACCTATTTAGTA-GGGTAA
TGGCCCG-CCTGTGTGACCAAGTCGGCCTAATAGCAGCCACCTTATA-AAA-G-CGTCAT
AGCTTTAT--CA-----CACGCAATCATTAATTTGTACCAAAAT------CCAAAACCCT
TCTCTT---CTACTGAATGACTCCATA-CCCATATGGAAGACCTAATGTTAGAACTAGTA
ATAA-GAATT-TATT---CTCTAT------AAA-GCATGC-TTAAGCCGAAATGAACCAC
-TCA--CCGGCAGTTACCGCCAATGAATAAACAGTAACAACCCC----ACAAGAAAACCC
TAC-------------------TCACCTA-------AACGTTAACAACACACCAAAGCTT
TTTTAGAAAGATTAAAAAAGGAGGAAGGAACTCGGCAAAA-A-ATAACTTCGCCTGTTTA
CCAAAAACATCGCCTTC-TG-CAACT----AATAGAAGGTCCAGCCTGCCCAGTGACAAA
--CTTA-AACGGCCGCGGTATTTTAACCGTGCAAAGGTAGC-ACAATCACTTGTTCTC--
TAATTAAGGACTAGTATGAATGGCATAACGAGAGTTATACTGTCTCCCACCTTTAATCAA
TGAAACTAATCTCCCCGTGAAAAAGCGAGGATTTTACCATAAGACGAGAAGACCCCATGG
AGCTTTAAACCAA--CAC-CACTTACATTTATT-----TATACCACTCAAACATGT--AA
AT-CTG---CTAT----GCT---GGTTTT-AGGTTGGGGCGACCGCGGAGCAAAATAAAA
CCTCCACGATGAAAGGA--TAGC---CTTCTAATCA--AAGAGCTACAACTCAAAGAATC
AAG--------ACATTGACTTTAATTGACCCAAAAATTTT--GATCAACGAACTAAGTTA
CCCTGGGGATAACAGCGC-AATCTACTTCAAGAGCCC-CTATCGACAAGTGGGTTTACGA
CCTCGATGTTGGATCAGGG-TACCCAAGTGGCGCAGCTGCTACTAA-AGGTTCGTTTGTT
CAACGATTAAA
>Aphantophryne pansa_ABTC 49605
TGCAAGTCTCCGCACACCCGTGAG-AACGCCCTTATTCCTCA-ATCAGGATAAGGAGCT-
GGTATCAGGCACAG--ATA-----CCTTGCCCACA--ACACCTAGC-CATGCCACTCCCA
CAAGGGTACTCAGCAGTGATTAACATTGTTTATAAGCGCCAGCTTGATCCAGTTAAAGTA
GAT--AGAG-TTGGCC-AACCCG-GTGCCAGCCGCCGCGGCTACACCATT--GGACTCAA
GTTGATTATACTT--CGGCGTTAAGCGTGATTAAAGTGACTTA---AAGATTAGAATTAA
ACC--TAAACAAAGTCGTAACACACTTGTT-ACTA--GAAACACAAAA-CGAAAGTTATT
CTAACTAAACC-ACTTGACTCCACGACAGCTAAGAA-ACAAACTGGGATTAG-ATACCCC
ACTATGCTTAGCC-GTAAAATATTAACTTACACTA-----AAACCGCCCGGGA-GTTACG
AGCCCAAGCTTAAAACCCAAAGGACTTGACGGTGCCCCATCC--CCCTAGAGGAGCCTGT
TCTATAATCGATTCTCCCCGATTCACCTCACCGC-CTCTTGTATA--CTCAGTCTGTATA
CCTCCGTCGCAAGCTTACCATGTGAACGCA-CACTCAGTGAGCCCAAAGAT---TTAA--
CACCCACACGTCAGGTCAAGGTGCAGCCTACGAAGCGGAAAGAAATGGGCTACAATCTCT
ACCC---TAGAACAAA-CGAAAGA--CTACATGCAACACAGTCATTGAAGGCGGATTTAG
TAGTAAAAAGAAAATAGAGAGTTCTTTTTAACTA--GGCGCTGGGGCGCGTACACACCGC
CCGTCACCCTCTTC--------AAATAA--ACCT-----ACAATG---TTACTAACACC-
---ACACAATTATATAGAAGAGGCAAGTCGTAACACGGTAAGCGTACTGGAAAGTGCG-C
TTGGA-ATAACAAAATGTAACTTAATA-AAAGT-ATCTTGCTTACACCAAGAATATGT-T
TGTGAAATTCTAACCATTTTGAGCTTAAAACCTAGCCCTACTTAATTC--AAATGAAACA
A-CCTTACCACAACAA------------ATAAATAAAACATTTTTA-AACTC--AGTAAA
GGCGATTAAAAAGTAACTAGGAGCCTTAACA-TCAGTACCGCAAGGGAAAAGTGAAATAA
AAATGAAATAAATTTAAAGCATAATAAAGTAGAGATTTCCCCTCGTACCTTTTGCATCAT
GGTCTAACTAGCATAACCAAGCAAAATGAACCTTAAGTTTGACATCCCGAAACTAGACGA
GCTACTTCAAAACAGCCTTCATGGGCCAACCCGTCTCTGTTGCAAAAGAGTGGGAAGATT
TTCAAGTAGAGGTGACATACCTACCGAGCCTAGAGATAGCTGGTTATTCAGGAAAA-GGA
TATTAGTCCAACTTTAAATCT---CCCAATAACACTAAATACACTAATAGAT-TTAAATT
TTATTCAAATAAGGTACAGCCT-ATTT-GAAATAGGATACAACCTATAACACA-GGGTAA
TGCTTTT-ACTATGTGACTAAGTAGGCCTAAGAGCAGCCATCTTTTAGAAA-G-CGTTAC
AGCCCTAT--CA-------CATATCAATCCAATCCAATCCAAACCTAAACCCAAAACCCG
TCACCC---ACACTGAATGACTCCATA-AAATTATGGAAAACCTTATGTTAGAACTAGTA
ACAA-GAACA-TATT--CTCCTATA-----AAC-GTAAAT-GTAAGCCGAAATGAAATAT
-TCA--CCGGCATCTATCGCTAATGAACACACAGTAGTACCCTC--CCGCAAGAAAACCC
TAC-------------------TTTTTAT-------AGCGTTAACCTTACACTAGAGCTT
TTCTGGAAAGATTAAAAAAAGAGGAAGGAACTCGGCAAAT-T-TCAACCCCGCCTGTTTA
CCAAAAACATCGCCTTC-TGCCAAT-----AATAGAAGGTCCAGCCTGCCCAGTGATAAA
--CTTA-AACGGCCGCGGTATTTTAACCGTGCAAAGGTAGC-ACAATCACTTGTTCTT--
TAAATAAGGACTAGTATGAACGGCACCACGAGGGTTCTACTGTCTCCCCCCTTTAATCAG
TGAAACTAATCTCCCCGTGAAGAAGCGGGGATAAATCTATAAGACGAGAAGACCCCATGG
AGCTTTAAACTAG--TAC-CACTTGCAT-ATCT-----AACATCACTTAAACCCAGC-AA
GT-CTG---CCCT----ACT---CGTTTT-TGGTTGGGGTGACCGCGGAGCAAAACAAAA
CCTCCACAACGAAAGGAACCAAC---CTCCTAATCA--AAGAGCTACCACTCATAGAATC
AAC--------AAATTGACCTAAATTGACCCAATACCTT---GAGCAACGAACCAAGTTA
CCCTGGGGATAACAGCGC-AATCCATTTCAAGAGCCC-CTATCGACAAATGGGTTTACGA
CCTCGATGTTGGATCAGGG-TATCCAAGTGGTGTAGCCGCTACTAA-AGGTTCGTTTGTT
CAACGATTAAA
>Cophixalus sphagnicola_ABTC 47881
------------------------------------------------------------
-------------------------------GATA--ACACCTAGA-CTTGNCACTCCCA
CAAGGGTATTCAGCAGTGATAAANATTGTTTATAAGCGCCAGCTTGTCCCAGNTAAAGTA
GAA--AGAG-GGGGCC-AACCNG-GTGCCAGCCGCCGCGGCTACACNATC--GGACTCAA
GTTGACTGTGCC---CGGCGTTAAGCGTGGTTAAAGTAAGAAA--GAAGGCTAAANTTAA
ACC--CTAACAAAGCTGTTACACGCTTGTC-CAAA--GAAACACGAAATCGAAAGNTATT
TTAAC-ATATC-ACTTGACCCCACGACAGCTAAGAA-ACAAACTGGGATTAG-ATACCCC
ACTATGCCTAGCC-GTAAAATATCAACTCACACCCCCCCCCCATCGCCAGGGA-ATTACG
AGCCCAAGCTTAAAACCCAAAGGACTTGACGGTGCCCCACCC--CACTAGAGGAGCCTGT
TCTATAATCGATTCTCCCCGATCCACCTCACCGC-CTCTTGAATA--CCCAGTCTGTATA
CCTCCGTCGCAAGCTTACTATATGAACGAA--CCTCAGTGAGCCAAAAGAT--ACTA---
CACCCACACGTCAGGTCAAGGTGCAGCCCATGAAGCGGGAAGAAATGGGCTACAATTTCT
ATTT---TAGAACAAA-CGAAAGA--CTGCATGAAACACAGTTGCTGAAGGCGGATTTAG
TAGTAAAAAGAAAATAGAGAGTTCTTTTTAACCA--GGCCCTGGGACGCGTACACACCGC
CCGTCACCCTCTTC--------AAACAC--ACG-A-----C---G---TTATTAACT---
-----ACA--TATATAGAAGAGGCAAGTCGTAACATGGTAAGCGTACTGGAAAGTGTG-C
TTGGA-ATAACAAAATGTAACTTAACA-AAAGT-ATCTTGCTTACACCAAGAACATGT-C
CGTAAAACCCCGACCATTTTGAGCCTAAAACCCAGCCCCACT-AACTC--AAATGAAACA
GTCCTTTTTCTGCACCC-----------ATAA-TAAAACATTCTTATAACTA--AGTAAA
GGCGATTAAAAAGTATTTAGGAGCTTCAACA-TCAGTACCGCAAGGGAATAGTGAAATAA
AACTGAAATAAATTTAAAGCATAATAAAGTAGAGACTCTAACTCGTACCTTTTGCATCAT
GGTCTAACTAGTCCAACCAAGCAAAACGAACTTTAAGTTTGACACCCCGAAACTAGGCGA
GCTACTTCAAAACAGCCT-CATGGGCCAACCCGTCTCTGTTGCAAAAGAGTGGGAAGATT
TTCAAGTAGGGGTGACACACCTACCGAGCCTAGAGATAGCTGGTTATTCAGGAAAA-GGA
TATTAGTCCAACTTTAAATCTTTCTCTATAACACAA---TATTTTA-T-GAT-TTAAAAT
TTATTCAAGTAAGGTACAGCCT-ACTT-GAAACAGGATACAACCTTATACATA-GGGTAA
TGTTTTA-TGCACGTAACCAAGTAGGCTTAAGAGCAGCCACCTTCAA-AAA-G-CGTTAT
AGCTTTAC--TA-----CACAAACTA-TCAATTCCAA-CCAAGCC-----CCAAAACCCC
TCATTC---GTACTGAATGGCCCTATA-TTTATATAGAAACCACCATGTTAGAACTAGTA
ATAA-GAAAC-CCCT--CTCCT-TA-----ATA--TAAGT-GTAAGCCGGAATGAAATCT
-TCTCGCCGGCACTTACCGCCAATGAATTAATAGTAACAACACC----ACAAGAAAATAT
TAC-------------------TTCCTCT------AAGCGTTAACCTTACACCAGAACTT
TACTGGAAAGATTAAAAAAGCGGGAAGGAACTCGGCAAAT-A-GTAACCCCGCCTGTTTA
CCAAAAACATCGCCTTC-TGTAATT-----AATAGAAGGTCTAGCCTGCCCAGTGACAAA
--CTTA-AACGGCCGCGGTATTTTAACCGTGCAAAGGTAGC-GCAATCACTTGTTCTT--
TAAATAAGGACTAGTATGAACGGCATCACGAGAGTTACACTGTCTCCCCCCTTTAATCAA
TGAAACTAATCTCCTCGTGAAAAAGCGAGAATAACCGTATAAGACGAGAAGACCCCATGG
AGCTTCAAACTAG--TAT-CACTTGCATTATTT-----TACACCACCCAAATTTATC-AA
AT-CTG---TTCC----ACT---AGTTTT-TGGTTGGGGTGACCGCGGAGTAAAATTAAA
CCTCCACGACGAAAGGAACTAGC---CTCCTAATCA--AAGAATTACCGCTCGAAGAATC
AAA--------ATATTGACCTAAATTGATCCAATTT-TT---GAACAACGAACCAAGTTA
CCCTGGGGATAACAGCGC-AATCCATTTCAAGAGCCC-CTATCGACAAATGGGTTTACGA
CCTCGATGTTGGATCAGGG-TATCCCAGTGGTGCAGCCACTACTAA-AGGTTCGTTTGTT
CAACGATTAAA
>Liophryne rhododactyla_ABTC 49566
TGCAAGTCTCCGCATACCCGTGAG-AACGCCCTTATTCCTCCC-CCAGGGTAAGGAGCT-
GGTATCAGGCACAG--ATA-----TCTAGCCCACA--ACACCTAGC-TCTGCCACTCCCC
CAAGGGTATTCAGCAGTGATTAACATTGTTTATAAGCGCCAGCTTGATCCAATCAAAGTA
AAC--AGAG-TTGGCC-AACCCG-GTGCCAGCCGCCGCGGCTACACCATT--GAACTCGA
GTTGATAGTATCT--CGGCGTTAAGCGTGATTAAAGTGACTAA---AAGATTAAAATTAA
ACC--ATAACAAAGTTGTAACACACTTGTTCTTAA--GAAACACAAAAACGAAAGTTATT
TTAACTTAACC-ACTTGATTTCACGACAGCTAAGAA-ACAAACTGGGATTAG-GTACCCC
ACTATGCTTAGCC-GTAAAATATCAACCCACACTT-----AAATCGCCAGGGA-ATTACG
AGCCCAAGCTTAAAACCCAAAGGACTTGACGGTGTCCCACCC--CCCTAGAGGAGCCTGT
TCTATAATCGATTCTCCCCGATCCACCTCACCGC-CTCTTGAATA--CCCAGCCTGTATA
CCTCCGTCGCAAGCTTACCATGTGAACGCA--TATTCGTGAGCCTAAACAT---TTA--A
CATTCACACGTCAGGTCAAGGTGCAGCCTACGAGACGGGAAGAAATGGGCTACAATCTCT
ACCC---TAGAACAAA-CGGAAGA--CTGCATGCAATACAGTCGTTAAAGGCGGATTTAG
AAGTAAAAAGAAAATAGAGAGTTCTTTTTAATCG--GGCGCTGGGACGCGTACACACCGC
CCGTCACCCTCTTC--------AAATAAT-CCT---G-TACAT-G---TTGCTAACACC-
---ATAAATTTTTACAGAAGAGGCAAGTCGTAACACGGTAAGCGTACTGGAAAGTGCG-C
CTGGA-ATAACAAAATGTAACTTAATAAAAAGT-ATCCTGCTTACACCAAGAGTATGT-C
TGTGAAACTCTGACCATTTTGAGCTTAAAACCTAGTCCTACTAATCCA--AA-TGAAATA
ACCTCACCACACAAAA-------------TAAACAAAACATTTTTTTAAACCA-AGTAAA
GGCGATTAAAAAGTACCTAGGAGCTTTAACA-TCAGTACCGCAAGGGAAAAGTGAAATAA
AAATGAAATAAATTTTAAGCACTACAAAGTAGAGATTTTTCCTCGTACCTTTTGCATCAT
GATCTGACTAGCACAACCAAGCAAAACGAATTTTAAGTTTGACACCCCGAAACTAGACGA
GCTACTTCAAAACAGCCTTTGAGGGCCAACCCATCCCTGTTGCAAAAGCGTGGGAAGATT
TTCAAGTAGAGGTGACAAACCTACCGAGCCTAGAGATAGCTGGTTATTCAGGAAAA-GGA
TATTAGTCCAACTTTAAACCTTCTCATAACACCAAA---TACACCTAAAAGT-TTAAAAC
TCATTCAAATAGGGTACAGCCT-ATTT-GAAACAGGATACAACCTATCACATT-GGGTAA
TGTTAAAATTAGTGTAATCAAGTAGGCCTAAAAGCAGCCATCTTTTAAAAA-G-CGTTAC
AGCCTTAT--TA-----CATCCTTTA-TCAATTTCAA-CCTAACC-----TCAAAACCCT
TCACTC---ATACTGAATGACTCCATA-TTCATATGGAAAACCTTATGTTAGAACTAGTA
ACAA-GAATA-TCA----TTCTCCT-----AAAA-TAAAT-GTAAGCCGGAATGAACCTC
-TCG--CCGGCATTTATCGTCAATGAATCTACAGTAATAACCCC--TCACAAGAAAATAT
TAC-------------------TTTTTCT-------AACGTTAACCTTACACTAGAACTT
TTCTGGAAAGATTTAAAAAGGTGGAAGGAACTCGGCAAACAC--AAACCCCGCCTGTTTA
CCAAAAACATCGCCTTC-TGTCATTA-----ATAGAAGGTCTAGCCTGCCCAGTGACAAA
--CTTA-AACGGCCGCGGTATTTTAACCGTGCAAAGGTAGC-ACAATCACTTGTTCTC--
TAAATAAGGACTAGTATGAATGGCATCACGAGGGTTACACTGTCTCCCCCCTTTAATCAG
TGAAACTAATCTCCCCGTGAAGAAGCGGGGATTAACCTATAAGACGAGAAGACCCCATGG
AGCTTTAAACTAA-GTTAGCACTTGCATTATT----CGATATCATCC-AAATTCA---AC
AA-ATC---TGCCT---ACT---AGTTTT-TGGTTGGGGCGACCGCGGAGTAAAACAAAA
CCTCCACGACGAAAGGAAATAAT---CTCCTAATCA--AAGAGCCACTTCTCACAGAATC
AAA--------ACATTGACCTAAATTGACCCAATACCTTT--GAGCAACGAACCAAGTTA
CCCTGGGGATAACAGCGC-AATCCATTTTAAGAGCTC-CTATCGACAAATGGGTTTACGA
CCTCGATGTTGGATCAGGG-TATCCCAGTGGTGCAGCCGCTACTAA-AGGTTCGTTTGTT
CAACGATTAAA
>Xenorhina cf. oxycephala ZMB 74628
------------------------------------------------------------
------------------------------------------------------------
------------------------------------------------------------
------------------------------------------------------------
------------------------------------------------------------
------------------------------------------------------------
------------------------------------------------------------
-----GCTTAGCC-ATAAAATATTAACCCACATCA-----AAACCGCCAGGGA-ATTACG
AGCCCAAGCTTAAAACCCAAAGGACTTGACGGTGTCCCATCC--ACCTAGAGGAGCCTGT
TCTATAATCGATTTTCCCCGATCAACCCCACCAC-CTCTTGAATA--ACCAGCCTGTATA
CCTCCGTCGAAAGCTTACCATGTGAACGTA--TC-CAGTGGGCCTAAAGGT---TAAA--
AACCCAAACGTCAGGTCAAGGTGCAGCCTACGAGGCGGAAAGCAATGGGCTACAATCTCT
ACCC---TAGAACACA-CAGAAAA--CTGCATGAAATACAG-TATTGAAGGCGGATTTAG
AAGTAAAAAGAAAATAGAGAGTTCTTTTTAATAA--GGCACTGGGACGCGTACACACCGC
CCGTCACCCTCTCC--------ATTCACC-ACC-TTG-TACTATG-------------T-
-----ACACCCCCACAGAAGAGGCAAGTCGTAACACGGTAAGCGTACTGGAAAGTGTG-C
TTGGA-TTAACAAAATGTAGCTTAATT-AAAGC-ATCTTGCTTACACCAAGAATATGT-C
AGTTAAACCCTCACCATTCTGAGCCAAAAACCAAGCCCTAGTCAACCCG-ATAAGAGAAC
-CCAAACA--AATAAGT----------ACAAA-TAAAACATTCTACTAACTT--AGTAAA
GGTGATTAAAAAGCACTTAGGAGCCCCAACTAC---------------------------
------------------------------------------------------------
------------------------------------------------------------
------------------------------------------------------------
---------------------------------------------ATTCAAGAAAA-GGA
TATAAGTCCAACTCTAAGCCTTAAGATAATATTTAA---TACAATAATAGAC-TTAGAAT
TTATTCAAATAAGGTACAGCCT-ATTT-GAAACAGGATACAACCTACAATAGA-GGGTAA
TACCTAAGTCAGTGTAATTAAGTAGGCCTAAGAGCAGCCACCTTTTAAATA-G-CGTTAA
AGCCTTTT--TA-----CACCCAATAATTAATTCCAACCTAAAC------CATAAACCCC
TTACCA---ATATTGAATGACTCCATA-GTTATATGGAAAACTCTATGTCTGAACTAGTA
ACAA-GAACA-ATT-----TCTCCAA----TAACGTAAAT-GTAAGCCGGAATGAACCCC
CTCA--CCGGCACTTATCGCCAATGAACCTATAGTAGTAACTGA----ACAAGAAAATCC
TAC-------------------TTCCTTA-------AGCGTTAACCTTACACCAGAACTT
TTCTGGAAAGATTAAAAAAAGAGGAAGGAACTCGGCAAAT-G-TTAATCCCGCC------
------------------------------------------------------------
------------------------------------------------------------
------------------------------------------------------------
------------------------------------------------------------
------------------------------------------------------------
------------------------------------------------------------
------------------------------------------------------------
------------------------------------------------------------
------------------------------------------------------------
------------------------------------------------------------
-----------
>Paedophryne amauensis_BPBM:31882
------------------------------------------------------------
------------------------------------------------------------
------------------------------------------------------------
------------------------------------------------------------
------------------------------------------------------------
------------------------------------------------------------
------------------------------------------------------------
------------------------------------------CCCGCCCGGGA-ACTACA
AGCGCAAGCTTAAAACCCAAAGGACTTGACGGTGCCCCACCC--CTCTAGAGGAGCCTGT
TCTATAATCGATACCCCCCGATACACCTCACCAC-CCCTTGCCCA----CAGCCTGTATA
CCTCCGTCGCAAGCTTACCATGTGAATGCA---C-AAGTGAGCTAAAAGGT--CTAA---
CACCCCCACGTCAGGTCAAGGTGCAGCCCACGGACTGGAAAGAAATGGGCTACAATTTCT
ACCC---TAGAACACA-CAGAACA--CTACCTGAAACA--GTTACTAAAGGCGGATTTAG
CAGTAAAGAGAAAATAGAGAGTTCCCTTTAACCT--GGCCCTGGGACGCGTACACACCGC
CCGTCACCCTCTTC-------AAAAC-A--CCA--CG---CAATG---TAACTAACACC-
---CTTCCCCCCCCCAGAAGAGGCAAGTCGTAACATGGTAAGTGTACTGGAAAGTGCA-C
TTGGA-A---CAAAATGTAACTTAACC-AAAGT-CCCTTGTTTACACCAAGGATCTGT-C
AAGGATA-TCTGACCATTTTAGACCTAAAATCTAGCCCAACA-AACCC--GAATAACCC-
AATTTCCCAATAGACGC-----------TCAA-TAAAAC--TACCCCAG-CA--AGTAG-
GACGGTCAAAAAGCACCT-GGAGCCTTAACA-TTAATACCGCAAGGGAATACTGAAATAA
C------------TTAAAACACCACAAA--AAGGACCCCCCCCCGTACCTTTTGCATCAT
GGTCTAGCAA--------------------------------------------------
------------------------------------------------------------
----------------------TCGAACTTAGAAGATAGCTGGTTATTTAGGAAAA-GGA
TATTAGTCCGACTTTAAAT-TATATTATGCCTCAAA---CATCCCAACAAAT-TTAAATT
TCATTCAAACAAGGTACAGCCT-ATTT-GAAACAGGATACAACCTACAACACA-GGGTAA
TGTCTTACAACAT-TGACTAAGTGGGCCTAAAAGCAGCCATCTTTTAAAAA-G-CGTTAC
AGCTTCAT--CA-----CAACACTTAC-GAATTCCAA-TCAGCA-----CCCAAAACCCA
TCACCA---ATACTAAATGACTCCATA-TTAGTATGGAAAACCTTATGCTAGAACTAGTA
ACAA-GAACA-ACA----TTCTCCAA------AAGTAAGT-GTAAGCCGGAATGAACCCC
-TCA--CCGGCAACCACCGCCTATGACCTCAGAGTAGTAACCAC----ACAAGAAAACCC
TAC-------------------CTACAAC-------GACGTTAACCTTACACTAGGACTT
TAATAGAAAGATTAAAAAAGGGGGAAGGAACTCGGCAAAT-C-TTAATCCCGCCTGTTTA
CCAAAAAACATTCGCA--------------------------------------------
------------------------------------------------------------
------------------------------------------------------------
------------------------------------------------------------
------------------------------------------------------------
------------------------------------------------------------
------------------------------------------------------------
------------------------------------------------------------
------------------------------------------------------------
------------------------------------------------------------
-----------
>Asterophrys turpicola ZMB:70537
------------------------------------------------------------
------------------------------------------------------------
------------------------------------------------------------
------------------------------------------------------------
------------------------------------------------------------
------------------------------------------------------------
------------------------------------------------------------
-----GCTTAGCC-GTAAAATATTAACCCACACCT-----AACCCGCCAAGGA-ATTACG
AGCTCAAGCTTAAAACCTAAAGGACTTGACGGTGTCCCATCC--ACCTAGAGGAGCCTGT
TCTACAATCGATTCTCCCCGGTAAACCTTACCAT-CTCTTGAATA---TCAGCCTGTATA
CCTCCGTCGCAAGCTTACCATGTGAACGCG---CTCAGTGGGCTTAAAGAT---TAAC--
AACCAGAACGCCAGGTCAAGGTGCAGCCTACGAGATGGGAAGAAATGGGCTACAATCTCT
ATCA---TAGAACAAA-CGGAAAA--CTGCATGAAACACAGTAATTGAAGGCGGATTTAG
TAGTAAGAAGAAAATAGAGAGTTCTTCTTAATAA--GGCACTGGGACGCGTACACACCGC
CCGTCATCCTCTTC--------AATCCAG-ACA-------CAATG---TTGCTAACACT-
-ATGTAAGTTCCCACAGAAGAGGCAAGTCGTAACACGGTAAGCGTACTGGAAAGTGTG-C
TTGGA-ACAACAAAATGTAGCTTAATA-AAAGC-GTCCTGCTTACACCAAGAATATGT-C
CGTGCAATCCAGACCATTTTGAGCCTAAAACCCAGCCC--ACTGACCCG--CATGAATT-
TATTAAACAAATAAAACC------------AAATAAAACATTTTATAAACCA--AGTAAA
GGCGATTAAAAAGTATTTAGGAGC--TA----CAAC-ACC--------------------
------------------------------------------------------------
------------------------------------------------------------
------------------------------------------------------------
---------------------------------------------ATTCAAAAAAC-GGA
TAA-AGTCCAATTTTAACTCTCCCTATAACACCAAA---TACATATTTAGAT-TTAAAAT
TTATTCAAATAAGGTACAGCCT-ATTT-GAAACAGGATACAACCTACAACAGA-GGGTAA
CGCCTAA-CAAA-GTGATAAAGTAGGCCTAAAAGCAGCCATCTTTTAAAAA-G-CGTTAA
AGCTTCAC--CA-----CACTCTCTCCCCTAATCCCAGCCGAAAT-----CCGAAACCCC
TCACTA---ATATTGAATGACCCCATA-TTAATATGGAAAACCTTATGTTAGAACTAGTA
ACAA-GAATA-ACCCA-ATTCTCCA----CAAACGTAAAT-GTAAGCCAGAATGAACCAC
-TCA--CTGGCATTTATCGCCAATGAATTTAAAGTAACAACTAT----TCAAGAAAACCT
TAC-------------------CCTCCTT-------AGCGTTAACCTTACACTAGAACTT
TACCGGAAAGATTAAAAAAAGGGGAAGGAACTCGGCAAAT-A-TTAACCCCGCC------
------------------------------------------------------------
------------------------------------------------------------
------------------------------------------------------------
------------------------------------------------------------
------------------------------------------------------------
------------------------------------------------------------
------------------------------------------------------------
------------------------------------------------------------
------------------------------------------------------------
------------------------------------------------------------
-----------
>Austrochaperina guttata LSUMZ:95008
------------------------------------------------------------
------------------------------------------------------------
------------------------------------------------------------
------------------------------------------------------------
------------------------------------------------------------
------------------------------------------------------------
-------------------------------------TTAACCTGGGATTAGGATACCCC
ACTATGC-TAGCC-GTAAAT-ATT-ACCCACACTC-----AAACCGCCGGGGA-ATTACG
AGCTCAAACTTAAAACCCAAAGGACTTGACGGTGCCCCACCC--CCCTAGAGGAGCCTGT
TCTATAATCGATTCTCCCCGATCCACCTTACCAC-TTCTTGACC----TCAGCCTGTATA
CCTCCGTCGCAAGCTTACCATGTGAACGCA-TATTCAGTGAGCCTAAAGGT--CTAA---
CACCCACACGTCAGGTCAAGGTGCAGCCTACGAAGTGGAAAGAAATGGGCTACAATCTCT
ACCC---TAGAACAAA-CGGAAGA--CTACCTGCAACACAGTCAC-TAAGGCGGATTTAG
AAGTAAAAAGAAAATAGAGAGTTCTTTTTAATTA--GGCGCTGGGGCGCGTACACACCGC
CCGTCACCCTCTTC--------AAAT--A-ACATA-----TTACG---TTACTAACACC-
---ACATAGCCTAACAGAAGAGGCAAGTCGTAACACGGTAAGCGTACTGGAAAGTGCG-C
TTGGA-ATAACAAAATGTAACTTAATA-AAAGT-ATCCTGCTTACACCAAGAACATGT-C
CGTGAAACCCCGACCATTTTGAGCTAAAACCCAAGCCCTA-TTAACTCA--CATGAAAG-
---AACTCCAT-CAAGCAA-------AACAAA-CAAAACATTTTCTTAACCA--AGTAGA
GGCGATCAAAAAGTATTTAGGAGCTTCAGTG-CCAGTACCGCAAGGGAAAGGTGAAATAA
AAATGAAACAAATT-AAAGCACAACAAAGTAGAGACT-AGCCTCGTACCTTTTGC-----
------------------------------------------------------------
------------------------------------------------------------
------------------------------------TAGCTGGTTATTCAGGAAAA-GGA
TATTAGTCCGACTTTAAACCTTAACATAATATTAAA---TACACCAACAGCT-TTAAAAC
CCATTCAAATAAGGTTCAGCCT-ATTT-GAAGCAGGATACAACCTATGACATC-GGGTAA
TGCCTAAGC--ATGTGACTAAGTAGGCCTAAAAGCAGCCACCTTCCAAAAA-G-CGTTAC
AGCCTAAT--CA-----CACTTTATTACCAATCTCAACATCAAAC-----TCAAAACCCT
TCACCC---ATACTGAATGACTCCATA-CCAATATGGAAAACCTTATGTTAGAACTAGTA
ACAA-GAATA-ACTA---TTCTCCC----TAAAAGTACGT-GTGAGCCGGAATGAATAAA
-TCA--CCGGCACTTACCGCCA-TGAACCCACAGTAACAACTCCT---TCAAGAAAACCC
TAC-------------------TCCCTCC-------GGCGTCAACCTTACACCAGAACTT
TCCTAGAAAGATTAAAAAAGGGGGAAGGAACTCGGCAAAC-A-TTGATCCCGCCTGTTTA
C-----------------------------------------------------------
------------------------------------------------------------
------------------------------------------------------------
------------------------------------------------------------
------------------------------------------------------------
------------------------------------------------------------
------------------------------------------------------------
------------------------------------------------------------
------------------------------------------------------------
------------------------------------------------------------
-----------
>Pseudocallulops eurydactylus_ZMB:70534
------------------------------------------------------------
------------------------------------------------------------
------------------------------------------------------------
------------------------------------------------------------
------------------------------------------------------------
------------------------------------------------------------
------------------------------------------------------------
---------------------------------------AAACCCGCCAAGGA-ACTACG
AGCTCAAACTTAAAACC-TAAGGACTTGACGGTGTTCCATCC--CCCTAGAGGAGCCTGT
TCTATAATCGATTCTCCACGATATACCTCACCAT-CCCTAGAACA--TTCAGCCTGTATA
CCTCCGTCGCAAGCTCACCATGTGAACGCA---CCCAGTAAGCTCAAGGAT---TAA---
AATCAAAACGTCAGGTCAAGGTGCAGCCTATGGAATGGAAAGAAATGGGCTACAATCTCT
ATAT---TAGAACAAA-CGGAAAA--CTGCATGAAACACAGTATT-GAAGGCGGATTTAG
TAGTAAAAAGAAAATAGAGAGTTCTTTTTAACCC--GGCACTGGAACGCGTACACACCGC
CCGTCACCCTCTTC--------GAAT-A--ATATA---TATCATG---TTACTAACACAA
CACACACCCCCCCCTAAAAGAGGCAAGTCGTAACACGGTAAGCGTACTGGAAAGTGCG-C
TTGGA-A--ACAAAATGTAACTTAACA-AAAGT-ACCTTGCTTACACCAAGAACATGT-C
CGTGCAACCCAGACCATTTTGAGCCAAAAACCTAGCCCATAA-AATACA--CATAAAAA-
CACACCCCCCCCCCCCCCC----ATAAAATGAACAAAACATTTAACAAACCA--AGTAAA
GGCGATTAAAA-------------------------------------------------
------------------------------------------------------------
------------------------------------------------------------
------------------------------------------------------------
---------------------------------------------ATTTAGGAAAC-GGA
TAT-AGTCCAACTTTAAGTCTTTACATACCACCAAA---TACACAT--AGGC-TTAAAAA
TTATTCAAATAAGGTACAGCCT-ATTT-GAAACAGGATACAACCTACAAAAGA-GGGTAA
TGATTGAGTCAATGTGACCAAGTGGGCCTAAGAGCAGCCATCTTTCAAAAA-G-CGTTAA
AGCTTCCT--CA-----CACTCACCTTATTAATTCCTACCAAAA-----CCCAAACCCCC
TTACCA---GTACTAAATGACTCCATA-TTAATATGGAAAACCCCATGTTAGAACTAGTA
ACAA-GAATT-ATT---ATTCTCCTA---CAAAC-CAAGT-GTAAGCCAGAATGAACCAC
-TCA--CCGGCACTTACCGCTAGTAAACACAAAGTAACAACCAC----ACAAGAAAACCT
TAC-------------------TTCCATA------TAACGTTAACCTTACACTAGAGCTT
TTCTGGAAAGATTAAAAAAAGAGGAAGGAACTCGGCAAAT-A-CTAACCCCGCC------
------------------------------------------------------------
------------------------------------------------------------
------------------------------------------------------------
------------------------------------------------------------
------------------------------------------------------------
------------------------------------------------------------
------------------------------------------------------------
------------------------------------------------------------
------------------------------------------------------------
------------------------------------------------------------
-----------
>Oninia senglaubi_ZMB:74608
------------------------------------------------------------
------------------------------------------------------------
------------------------------------------------------------
------------------------------------------------------------
------------------------------------------------------------
------------------------------------------------------------
------------------------------------------------------------
------------------AATATTAACCCACACCC----ACCCCCGCCAAGGT-ATTACG
AGCCCAAGCTTAAAACCTAAAGGACTTGACGGTGTCCCATCC--CCCTAGAGGAGCCTGT
TCTATAATCGATTCTCCACGATTTACCCCACCGC-CTCTTGAATA--CTCAGCCTGTATA
CCTCCGTCGTAAGCTTACCATGTAAACGCA---CTCAGTGAGCTCAAAGGT---TAAA-A
AACCAAAACGTCAGGTCAAGGTGCAGCCCACGAAGCGGAAAGCAATGGGCTACAATTTCT
AAAC---TAGAACAAA-CGAAAGG--CTGCATGAAATACAGCCTCTGAAGGCGGATTTAG
CAGTAAAAAGAAAATAGAGAGTTCTTTTTAATTA--GGCACTGGGACGCGTACACACCGC
CCGTCACCCTCTTC--------AAAT-AT-T-TTAT----ATGCG---TCATTAACACTA
TAC-CCCCCCCCCATAGAAGAGGTAAGTCGTAACATGGTAAGCGTACTGGAAAGTGCG-C
TTGGA-A---CAAAGTGTAGCTTAATT-AAAGC-ATCTTGCTTACACCAAGAATATGT-C
TGCTCGATCCAAACCACTTTGAGCTAGAAACTTAGCCCACTT-CACCC--GCATGAAAC-
AACTCTGCTAACAAAAC------------TAAATAAAACATTTTATTAAATTA-AGTAAA
GGCGA-------------------------------------------------------
------------------------------------------------------------
------------------------------------------------------------
------------------------------------------------------------
---------------------------------------------ATTTAGGAAAC-GGA
TAA-AGTCCAATTTTAAGCCTCTTCATAACAACAAA---TATCTTTACAGAC-TTAAAAC
TTATTCAAATAAGGTACAGCCT-ATTT-GAAACAGGGTACAACCTACAACAGC-GGGTAA
TATTTATAA--ATATGACTAAGTGGGCCTAAAAGCAGCCATCTTTAAAAAC-G-CGTTAA
AGCTTCAT--CA----TCCCCTATAAA--AATTCCAATTAAAAT------TTAAATCCCC
TCACTA---ATACTAAATGACTCCATG-TCCTCATGGAAAACCTTATGTTAGAACTAGTA
ACAA-GAATT-AAAT--ATTCTCCGA---CAAACGTAAGT-GTAGGCCGATATGAAT-AC
-TCA--CCGGCACTTATCGCTA-TGAACCTAAAATAGTAACCCC----GCTAGAAAATAC
TAC-------------------TAAACCC-------CGCGTTAACCTAACACTAGAACCT
TTCCGGAAAGATTAAAAGGGGAAGAAGGAACTCGGCAAAT-A-CCAGCCCCGCC------
------------------------------------------------------------
------------------------------------------------------------
------------------------------------------------------------
------------------------------------------------------------
------------------------------------------------------------
------------------------------------------------------------
------------------------------------------------------------
------------------------------------------------------------
------------------------------------------------------------
------------------------------------------------------------
-----------
>Copiula sp. AMS R124417
------------------------------------------------------------
------------------------------------------------------------
------------------------------------------------------------
------------------------------------------------------------
------------------------------------------------------------
------------------------------------------------------------
------------------------------------------------------------
-----GCCTAGCC-ATAAAAT-TTACCC-ACAC-----CCAAACCGCCAGGAA-ATTACG
AGCCCAAGCTTAAAACCCAAAGGACTTGACGGTGCCCCATCC--CCCTAGAGGAGCCTGT
TCTGTAATCGATGATCCCCGATATACCTCACCAC-TTCTTGAACA---TCAGCCTGTATA
CCTCCGTCGCAAGCCCGCCATGTGAACGCA---TTCAGCGGACTCAACAAT---TTAT--
AATCATCACGTCAGGTCAAGGTGCAGCCCATGAAGTGGAAAGAAATGGGCTACAATTTCT
ACCC---TAGAACAAA-CGGAAAA--CTACATGCAACATAGTAAC--AAGGCGGATTTAG
TAGTAAAAAGAAAATAGAGAGTCCTTTTTAACCC--GGCACTGAGGTGCGTACACACCGC
CCGTCACCCTCTTC--------AAATGACACCCA------CAACG---TTATTAACTTC-
---TTTCCGTCCCACAGAAGAGGCAAGTCGTAACACGGTAAGCGTACCGGAAGGTGCG-C
TTGGA--CAACAAAATGTAACTTAACA-AAAGT-ATCTTGCTTACACCAAGAGTATGT-C
CGTGAAACTCTGACCATTTTGAGCTCAAAACCTAGCCCTAC-AACTCA---AACG-ACCC
AATTATGC-AACTACCTAA----CAAAACATAATAAAACATTTTATTAACCC--AGTATA
GGCGATTAAAAAGTTTCTAGGAGCATCAACG-CTAGTACCGCAAGGGAAAAGTGAAATAA
AA-TGAAATAGCCTCCAAGCCCAGTAAAGTAGTGACAACTCCTCGTACCTTTTGCATCAT
GGTCTAGCCAGTACAATCAAGCAAAACGAACTTTAAGTTTGACCCCCCGAAACTAGACGA
GCTACTTCAAAACAGCCTCCA-GGGCCAACCCGTCTCTGTCGCAAAAGAGTGGGAAGATT
TTCAAGTAGAGGTGACAAGCCTACCGCGCCTAGAGATAGCTGGTTATTCAGGAAAA-GGA
CATTAGTCCAACTTTAACTCTCCCCATAATACCAAA---TACACCAATAGAT-TTAAAAT
TTATTCAAATAAGGTTCAGCCT-ATTT-GAAACAGGATACAACCTACACTATT-AGGTAA
TGTCTTAACCAACACGACCAAGTAGGCCTCACAGCAGCCACCTTTAAAAAA-G-CGTTAC
AGCTTCAT-CCA----CCTCCACC--CC-AATCCCCGTCAAAAC------CCAAAACCTC
TTACTA---ATACTGAATGATTTTATA-TAA-TATAAAAAACCTCATGCTAGAACTAGTA
ACAA-GAATA-TTTA---TTCTCCT-----AAATGTAAGC-GTAA-CCA-AAT----C--
-TCA--CC--CACTTACCGTCAATGAATATAAAGTATTAACCCCCCCCCCAAGAAAAACC
TAC-------------------TCTTTAA-------ACCGTTAACCTTACACTAGAACCT
TTCTGGAAAGATTAAAAAGAGGGGAAGGAACTCGGCAAAC-A-TTAACCCCGCCTGTTTA
CCAAAAACATCGCCTTCCTGGTTATT----TATAGGAGGTCCCGCCTGCCCAGTGATAAA
--CTTA-AACGGCCGCGATACTTTAATCGTGCAAAGGTAGC-ATAATCACTTGTTCTT--
TAAATCAGGACTAGTATGAATGGCATCACGAGGGTTATACTGTCTCCCCCCCTTAATCAG
TGAAACTAATCTCCCCGTGAAGAAGCGGGGATAAACTTATAAGACGAGAAGACCCCATGG
AGCTTTAAGCTAA-TGA--CACTTGCACTATTA-----ATATCCCTCTAGCCA-AGC-AA
AT-TTG---TCCATTA-ACT-------TT-TGGTTGGGGCGACCGCGGAGTAAAACAAAA
CCTCCACGATGAAAGGATTTTCC----TCCTAATCA--AAGAGCTACAACTCACAGAATC
AAA--------AAATTGACCAAAATTGATCCAATATATTT--GACCAACGAACCAAGTTA
CCCTGGGGATAACAGCGC-AATCCACTTCAAGAGCAC-TTATCGACAAGTGGGTTTACGA
CCTCGATGTTGGATCAGGG-TATCCAAGTGGTGCAACCGCTACTAG-AGGTTCGTTTGTT
CAACGATTAAA
>Barygenys exsul BPBM 20128
------------------------------------------------------------
------------------------------------------------------------
------------------------------------------------------------
------------------------------------------------------------
------------------------------------------------------------
------------------------------------------------------------
------------------------------------------------------------
---------------------------------------------GCCAGGGA-ATTACT
AGCCCAAGCTTAAAACCCAAAGGACTTGACGGTGCCCCACCC--ACCTAGAGGAGCCTGT
CCTATAATCGATGCTCCCCGATCCACCTTACCGC-CCCTTGAATA--TTCAGCCTGTATA
CCTCCGTCGCAAGCTTACCATGTGAACG-A---CCCAGTGAGCCCAAAGGC---C-AC--
CACCCAAACGTCAGGTCAAGGTGCAGCCCACGGGGCGGAAAGAGATGGGCTACAATCTCT
ACCC---TAGAACAAA-CGAAATA--CTACGTGAAACACAGTTATTGAAGGCGGATTTAG
CAGTAAAAAGAAAACAGAGTGTCCTTTTTAACCC--GGCCCTGGGGCGCGTACAAACCGC
CCGTCACCCTCTTC--------AACTAAACACCC------AAAAG---TCATTAACACC-
--CCCACGACAATATAGAAGAGGCAAGTCGTAACACGGTAAGCGTACTGGAAAGTGCG-C
TTGGA-ATAACAAAATG-------ACC-AA--C-ATCTTGCTG-CACCAAGAAGCCGT-C
CACGAAACAG--ACCATTTTGAGCCTTACGTCCAGCCCTCCTTACAAT---AATAAAACC
CCCTTAAC-AACCACAG------------CAAATAAAACATTTTCTTGACCT--AGTAAA
GGCGATTAAAAAGTAACTAGGAG-------------------------------------
------------------------------------------------------------
------------------------------------------------------------
------------------------------------------------------------
------------------------------------------------------AA-GGA
TCTTAGTCCTGCTTTAATTCTCAC-GTAACACCAAA---TACGCCAACAGAC-TTAAAAG
CC-TTCAAATAGGGCACAGCCT-GTTT-GAAAAAGGATACAACCTCGCACACA-GGGTAA
TGTCTTAATTACGC-AATCAAGTGGGCCTAAGAGCAGCCACCTTTCAAAAA-G-CGTCAC
AGCTTAGTTTCA------ATTTTCACT--AATCCCAACCCCCCA-A----ACAAAACCCC
TCACCC---CCACTGAACGACTCCATA-CCCCTATGGAAAACCTCATGTTAGAACTAGTA
ACAA-GAAAA-ACT------CTCCGC----AAATGTAAGT-GTATGCCAGAATGAACATC
-TCG--CCGGCATTTATCGTCAATGACTCTGCAGTAACAACATA--ACACAAGAAAACCT
TAC-------------------CCCCCCC-------CCCGTTAACCTAACACCAGAACTT
TCCCGGAAAGATTAAAAAAGGGGGAAGGAACTCGGCAAAT-A-CTAACCCCGCCTGTTTA
CCAAAAACATCGCCTTC-TGCTAATT---AAATAGAAGGTCCAGCCTGCCCAGTGACAA-
--CTTA-AACGGCCGCGGTATTTTAACCGTGCAAAGGTAGC-ACAATCACTTGTTCTT--
TAAATCGGGACTAGTATGAAAGGCACCACGAGGGTTATACTGTCTCCCCCCTTTAATCAG
TGAAACTAATCTCCTCGTGAAGAAGCGGGGATAAATATATAAGACGAGAAGACCCCATGG
AGCTTAAAACAAA--TAT-CACTTGTACTATTC-A-CGACACCCCCTTAAAATTAGC-AA
GC-TTG---TCAT----ACC---AGTTTT-TGGTTGGGGTGACCGCGGAGTAAAATAAAA
CCTCCACAGCGAAAGGAACTTAC---CTCCTAATCA-ACAGAGCTACAACTCGCAGAATC
AAA--------ATATTGACCCAAATTGACCCAATACATTT--GAGCAACGAACCAAGTTA
CCCTGGGGATAACAGCGC-AATCCACTTCAAGAGCCC-ATATCGACAAGTGGGTTTACGA
CCTCGATGTTGGATCAGGG-TATCCCAGTGGTGCAACCGCTACTAA-GGGTTCGTTTGTT
CAACGATTAAA
>Callulops robustus PT-506
------------------------------------------------------------
------------------------------------------------------------
------------------------------------------------------------
------------------------------------------------------------
------------------------------------------------------------
------------------------------------------------------------
------------------------------------------------------------
----------------------------------------------------A-ATTACG
AGCCCAAGCTTAAAACCCAAAGGACTTGACGGTGTCTTATCC--CCCTAGAGGAGCCTGT
TCTATAATCGATTCTCCCCGATTCACCCCACCAT-CTCTTGAATA--CTCAGCCTGTATA
CCTCCGTCGCAAGCTTACCATGTGAGCGCA-TACCTAGTGAGCCTAAAGAT---ATTA--
CATCCATACGTCAGGTCAAGGTGCAGCCTACGAGCTGGGAAGAAATGGGCTACAATCTCT
ATAT---TAGAACAAA-CGGAAGA--CTACATGAAACACAGTCACTGAAGGCGGATTTAG
TAGTAAAAAGAAAATAGAGAGTTCTTTTTAATTG--GGCACTGAGACGCGTACACACCGC
CCGTCACCCTCTTC--------AAATAAT---ACACA---TAACG---TTATTAACACT-
---ATATAATTTTATAGAAGAGGCAAGTCGTAACATGGTAAGCGTACTGGAAAGTGCG-C
TTGGC-ACAACAAAATGTAATTTAATATAAAAT-ATCTTGCTTACACCAAGAATATGT-C
TGTGAAATCCTAACCATTTTGAGCCTAAACCCCAGCCCTACTTTTTTCCCCAATAAAAC-
AATTATATTA-ACTAT-----------AATAAATAAAACATTTTTTAAACAA--AGTAAA
GGTGATTAAAAAGTACTTAGGAG-------------------------------------
------------------------------------------------------------
------------------------------------------------------------
------------------------------------------------------------
---------------------------------------------ATTCAGGAAAA-GGA
TATTAGTCCAACTTTAAACCCCTTTGTAATGCCAAA---TACACTAATAGGT-TTAAAAT
TTATTCAAATAAGGTACAGCCT-ATTT-GAAACAGGGTACAACCTATAACAGA-GGGTAA
TGCCAAAACTAACGTGACCAAGTAGGCCTAAGAGCAGCCATCTTTTAAAAA-G-CGTTAA
AGCCTTAT--CA-----CACCCCATAATTAATATCAACCAAAAC------CCAAAACCCC
TCATCC---ATACTGAATTACTCCATA-CTCATATGGAAAATCCCATGTTTGAACTAGTA
ATAA-GAATA-AC-----TTCTCCA-----AAACGTAAAT-GTAAGTCGGAATGGACCAC
-CCG--CCGACACTTATCGCCAATGAACCCACAGTAACAACTTC---CCCAAGAAAACTT
TAC-------------------TTTCCAT------CAACGTTAACCTTACACAAGAACTT
TACTGGAAAGATTAAAAAAAGAGGAAGGAACTCGGCAAACAC--TAACCCCGCCTGTTTA
CCAAAAACATCGCCTTC-TGAGAATCA----ATTGAAGGTCCAGCCTGCCCAGTGATAAA
--CTTA-AACGGCCGCGGTACTTTAACCGTGCAAAGGTAGC-ACAATCACTTGTTCTT--
TAAATAAGGACTAGTATGAACGGCATCACGAGGGTTATACTGTCTCCCCCTTTTAATCAG
TGAAACTAATCTCCCCGTGAAAAAGCGGGGATATTTATATAAGACGAGAAGACCCCATGG
AGCTTAAAACCAA-GTGC-CACTTGCACCTCT------TACATCACCTAAACTCAA--CA
AG-CC----TGCCC---ACT---GGTTTT-TGGTTGGGGCGACCGCGGAGTAAAATAAAA
CCTCCACGACGAAAGGAAATAAC---CTCCTAATCA--AAGAGCTACTACTCATAGAATC
AAA--------ATATTGACCTAAATTGATCCAATATACTT--GAACAACGAACCAAGTTA
CCCTGGGGATAACAGCGC-AATCCATTTCAAGAGCCC-ATATCAACAAATGGGTTTACGA
CCTCGATGTTGGATCAGGG-TATCCCAGTGGTGCAGCCATTACTAA-AGGTTCGTTTGTT
CAACGATTAAA
>Hylophorbus rufescens_LSUMZ:94943
------------------------------------------------------------
------------------------------------------------------------
------------------------------------------------------------
------------------------------------------------------------
------------------------------------------------------------
------------------------------------------------------------
------------------------------------------------------------
---------------------------------------------------AA-ATTACG
AGCCCAAGCTTAAAACCCAAAGGACTTGACGGTTTCCCATCC--CACTAGAGGAGCCTGT
TCTATAATCGATTATCCCCGATCAACCTCACCAC-CTCTTGAATT--TACAGCCTGTATA
CCTCCGTCGCAAGCTTACCCTGTGAGCGCA---CTTAGTGAGCTTAAAGAT---ACTA--
CATCCACACGTCAGGTCAAGGTGCAGCCAACGAGGCGGAAAGAAATGGGCTACAATTTCT
ACTT---TAGAATAAA-CGAAAGG--TTATATGAAATATA--ACCTGAAGGCGGATTTAG
TAGTAAAAAGAAAACAGAGAGTTCTTTTTAACCG--GGCACTGGAATGCGTACACACCGC
CCGTCACCCTCTTC--------AGATAAC-AAACA------TAAG---TTTTTAACACT-
---ACCCTATATTATAGAAGAGGCAAGTCGTAACATGGTAAGCGTACTGGAAAGTGCG-C
TTGGA-ACAAAA---TGTAACTTAATAAAAAGT-ACCTTGCTTACACCAAGAACATGT-C
TGTAAAAACCTGACCATTTTGAGCCTAAACCCCAGCCCCTACATGCC---TAATAAATAC
-AATTTATAAA--TGAA----------ATAAATTAAAACATTTTCTCAACCT--AGTAAA
GGCGATTAAAAAGTTTCTAGGAGCCTCAACA-TTAGTACCGCAAGGG--CAGTGAAATAA
AAATGAAATAAATTTAAAGCACTATAAAGTAAAGATTTACCCTTGTACCTTTTGCATCAT
GGTCTAACTAGTAAAACCAAGCAAAATGATATTTAAGTTTGACACCCCGAAACTAGACGA
GCTACTTCAAAACAGCCGCAT-GAGCCAACCCATCCCTGTTGCAAAAGGGTGGGAAGATT
TTTAAGTAGAGGTGATAAGCCTACCGAGTCCAGAGATAGCTGGTTATTCAGGAAAA-GGA
TCTTAGTCCAATTTTAATCCTTTACATAAAACTAAA---TATTCTCACAGGC-TTAAAAT
TTAATCAAATAAGGTACAGCCT-ATTT-GAAATAGGATACAACCTCCAACAGA-GGGTAA
TGTTTAAACAAATGTGACCAAGTGGGCCCAAAAGCAGCCATCTTTTAAAAA-G-CGTTAA
AGCCTTAT--CA-----CACTAACCAT-CAATACCAACCCCAAT------CCAAACCCCC
TCACCA---CTACTGAATGACTTCATA-TTTATATGACTGCCCTTATGTTAAAACTAGTA
ACAA-GAATA-ATTA---TTCTCCTG----TAATGTAAGT-GTAAGCCGAAATGGACCAC
-CCA--TCGGCACTTACCGCTAATGAACCCACAGTAATAACCCCC---TCAAGAAAACCT
TAC-------------------TCTCCCT-------AACGTTAACCTCACACAAGAACAT
TTCTGGAAAGATTAAAAAAAGAGGAAGGAACTCGGCAAAC-A-TTAACCCCGCCTGTTTA
CCAAAAACATCGCCTTC-TGATAATCA----ATTGAAGGTCCAGCCTGCCCAGTGAATAA
-ACTTA-AACGGCCGCGGTATCTTAACCGTGCAAAGGTAGC-ACAATCACTTGTTCCT--
TAAATAGGGACTAGTATGAACGGCACTACGAGGGTTACACTGTCTCCCCCCTTTAATCAG
TGAAACTAATCTCCCCGTGAAGAAGCGGGGATAAACCTATAAGACGAGAAGACCCCATGG
AGCTTTAAACTAA-GTAT-CACTTGCATATTA-------ATATCATTTAAACCTTA--AC
AA-ATC---TGCTT---ACT---AGTTTT-TGGTTGGGGCGACCACGGAGCACAACAAAA
CCTCCATGATGAAAGGAAACACC---CTCCTAATCA--AAGAGCCACCACTCATAGAATC
AAA--------ATATTGACCTTAATTGATCCAATAAACTT--GAACAACGAACCAAGTTA
CCCTGGGGATAACAGCGC-AATCCATTTCAAGAGCCC-CTATCGACAAATGGGTTTACGA
CCTCGATGTTGGATCAGGG-TATCCTAGTGGTGCAGCCATTACTAA-AGGTTC-------
-----------
>Mantophryne lateralis_LSUMZ:92102_12S
------------------------------------------------------------
------------------------------------------------------------
------------------------------------------------------------
------------------------------------------------------------
------------------------------------------------------------
------------------------------------------------------------
------------------------------------------------------------
--------------------------CCCACAC-----TTGAACCGCCAGGAA-ATTACG
AGCCCAAGCTTAAAACCCAAAGGACTTGACGGTGTTCCACCC--ACCTAGAGGAGCCTGT
TCTATAATCGATTTTCCCCGATCAACCCCACCAT-CTTTTGAATA--TTCAGCCTGTATA
CCTCCGTCGCAAGCTTACCTTATGAACGCA---CTTAGTGAGCCTAATGAT---TTAA--
CACCCACACGTCAGGTCAAGGTGCAGCCCACAAGATGGAGAGAAATGGGCTACAATTTCT
ACCC---TAGAACAAA-CGAAAGA--CTGCATGAAACACAGTTACTGAAGGCGGATTTAG
CAGTAAAAAGAAAATAGAGAGTTCTTTTTAATCA--GGCACTGGAACGCGTACACACCGC
CCGTCACCCTCTTC--------AAACACA--AATAC-----TATG---TTACTAACACT-
---ACACACCCACACAGAAGAGGTAAGTCGTAACACGGTAAGCGTACTGGAAAGTGCG-C
TTGGA-ACAACAAAATGTAACTTAATA-AAAGT-ATCTTGCTTACACCAAGAATATGT-C
TGTGAAACCCTGACCATTTTGAGCTTAAAACTCAGCCCCACTAAACC---CCATG-AAAC
-CACATTCT-TACCCCCC---------GCAAATTAAAACATTTTTT-CACTT--AGTAAA
GGCGATTAAAAAGTACTTGGGAGCCCCAATA-TTAGTACCGCAAGGGAAAATTGAAATAA
AAATGAAATAGATT-AAAGCACTATAAAGTAGAGACTTACCCTCGTACCTTTCGCATCAT
GGTTTAATTAGTAAAATTAAGCGAAATGAAGTTTAAGTTTAACACCCCGAAACTGAACGA
GCTACTTCAAAACAGCCATAC-GAGCCAACCCGTCCCTGTTGCAAAAGGGTGGGAAGATT
TTTAAGTAGAGGTGATAAACCTACCGAGTCCAGAGATAGCTGGTTATTCAAGAAAC-GGA
TATTAGTCCAATTTTAAGTCTCCACACAACACTAAA---TGTGCCCATAGGC-TCAAAAT
TCACTCAAATAAGGTACAGCCT-ATTT-GATACAGGACACAACCTTTGACAGA-GGGTAA
TGTATAAGATGCTATGATTAAGTAGGCCTAAAAGCAGCCACCTTTTAAAAA-G-CGTTAC
AGCCTTAT--CA-----CACTGTATTATTAATCCCAACCTTAAC------TCAAAACCCC
TTATTA---ATACTGAATGACCCCATA-CTAATATGGGAGCCCTAATGTTAAAACTAGTA
ACAA-GAATA-ATTA---TTCTCCTA---CAAATGTAAGT-GTAAGCCGAAATGGACCAC
-CCG--TCGGCACTTACCGCTAATGAACACACAGTAATAACTCCG---CCA-GAAAACTC
TAC-------------------TTCCACC-------AGCGTTAACCTTACACAAGAACTT
TTCTGGAAAGATTAAAAAAGGGGGAAGGAACTCGGCAAAC-A-TTAACCCCGCCTGTTTA
CCAAAAACATCGCCTTC-TGAAAATTA----ATTGAAGGTCCAGCCTGCCCAGTGACAAA
--CTTA-AACGGCCGCGGTACCTTAACCGTGCAAAGGTAGC-ACAATCACTTGTTCTT--
TAAATAAGGACTAGTATGAACGGCACCACGAGGGTTACTCTGTCTCCCCCCTTTAATCAG
TGAAATTAACCTCCCCGTGAAGAGGCGGGGATGACCCCATAAGACGAGAAGACCCCATGG
AGCTTTAAACTCA-GTAC-CACTTGTACACTA-----TTACATCACCTAAGCCAAGC-AA
GC-CTG---CTT-----ACTA--AGTTTT-TGGTTGGGGCGACCGCGGAGTAAAACACAA
CCTCCACGACGAACGGAAATAAA--TTTCCTAATCA--AAGAGCCACCCCTCACAGAATC
AAT--------ATATTGACCCAT-TTGACCCAATACACTT--GAGCAACGAACCAAGTTA
CCCTGGGGATAACAGCGC-AATCCATTTCAAGAGCCC-GTATCAACAAATGGGTTTACGA
CCTCGATGTTGGATCAGGG-TATCCTAGTGGTGCAGCAACTACTAA-AGGTTCGTTTGTT
CAACGATTAAA
>Metamagnusia slateri_PT-507
------------------------------------------------------------
------------------------------------------------------------
------------------------------------------------------------
------------------------------------------------------------
------------------------------------------------------------
------------------------------------------------------------
------------------------------------------------------------
------GCTTAGCCGTAAAATATTAACTTACAC-----CTAACCCGCCAAGGA-ATTACG
AGCCCAAGCTTAAAACCTAAAGGACTTGACGGTGTCCCATCC--CCCTAGAGGAGCCTGT
TCTATAATCGATTCTCCCCGATAAACCTCACCAT-CTCTTGATTA---TCAGCCTGTATA
CCTCCGTCGCAAGCTTACCATGTGAAGGTA---CTTAGTGAGCTTAAAGGT---TAAT--
AACCAGAACGCCAGGTCAAGGTGCAGCCTACGAGAAGGGAAGAAATGGGCTACAATTTCT
ATAT---TAGAACAAA-CGGAAAG--CTGCATGAAACACAGCTATTGAAGGCGGATTTAG
TAGTAAAAAGAAAATAGAGAGTTCTTTTTAATAA--GGCCCTGGGACGCGTACACACCGC
CCGTCACCCTCTTC--------AAACCATCTATAC------AATG---TCACTAACGTT-
---ACACAACCAAACAGAAGAGGCAAGTCGTAACACGGTAAGCGTACTGGAAAGTGCG-C
TTGGA-ACAACAAAATGTAACTTAATA-AAAGTTATCCTGCTTACACCAAGAATATGTTC
TGTGCAATCCTGACCATTTTGAGCCTAAAGCCAAGCCC-ACTAACCC---GCATG-AAAC
AACCCAGT-AAATAAAA----------ACAAA-TAAAACATTTTATAAACTA--AGTAAA
GGCGATTAAAAAGTATTTAGGAGCCCACACC---AGTACCGCAAGGGAAAGGTGAAATAA
AAGTGAAACAAATTTTAAGCCAAATAAAGTAGAGATTAATCCTCGTACCTTTTGCATCAT
GGTCTAACTAGTAAAATCAAGCAAAACGAAATTTAAGTTTGACACCCCGAAACCAGGCGA
GCTACTTCAAAACAGCCTTAT-GGGCCAACCCGTCCCTGTAGCAAAAGGGTGGGAAGATT
TTTAAGTAGAGGTGATAAGCCTACCGAGCCAGGAGATAGCTGGTTATTCAAGAAAT-GGA
TAA-AGTCCAATTTTAAGTTTTTACATAACACTGAA---TATATACATAAGC-TTAAAAC
TTATTCAAATAAGGTACAGCCT-ATTT-GAAACAGGGTACAACCTACAATAGA-GGGTAA
TGTTTAATCAAATATGATAAAGTAGGCCTAAAAGCAGCCATCTTTCAAAAA-G-CGTTAA
AGCTTCGT--CA-----TATTGCTACACTAATACCAACCAAAAC------CCAAAACCCC
TTACTG---ATATTGAATGACCCCATA-TGAATATGGAAAACCTTATGTTAGAACTAGTA
ACAA-GAATA-GTATA-ATTCTCCAT----AAATGTAAGT-GTAAGCCAGAATGAACCAC
-TCA--CTGGCACTTACCGCCAATGAATTTAAAGTAATAACTAT----ACAAGAAAACCC
TAC-------------------CTCCATT-------AGCGTTAACCTTACACTAGAACTT
TACTGGAAAGATTAAAAAAAGGAGAAGGAACTCGGCAAAT-A-TTAACCCCGCCTGTTTA
CCAAAAACATCGCCTTC-TGAAAATTA----ATTGAAGGTCCAGCCTGCCCAGTGACAAA
--CTTC-AACGGCCGCGGTATTTTAACCGTGCAAAGGTAGC-ACAATCACTTGTCCTT--
TAAATAGGGACTAGTATGAACGGCATCACGAGGGTTATACTGTCTCCTCCATTTAATCAG
TGAAACTAATCCCCCCGTGAAGAAGCGGGGATAAGCCTATAAGACGAGAAGACCCCATGG
AGCTTAAAACAAG-TACC-AA-TTGCACACCCA-----AATATCACCCAAATAAAGC-AA
AC-CTG---TTT-----ACT---AGTTTT-TGGTTGGGGCGACCGCGGAGTAAAAATAAA
CCTCCACGACGAATGGAAATAAC---TGCCTAATCA--AAGAGCCACACCTCGCAGAATC
AAA--------ACATTGACCTAAATTGATCCAATAAACTT--GAGCAACGAACCAAGTTA
CCCTGGGGATAACAGCGC-AATCCATTTCAAGAGCCC-ATATCGACAAATGGGTTTACGA
CCTCGATGTTGGATCAGGG-TATCCCAGTGGTGCAGCCACTACTAA-AGGTTCGTTTGTT
CAACGATTAAA
>Sphenophryne cornuta_LSUMZ:94793
------------------------------------------------------------
------------------------------------------------------------
------------------------------------------------------------
------------------------------------------------------------
------------------------------------------------------------
------------------------------------------------------------
------------------------------------------------------------
---------------------------------------------------GA-ATTACG
AGCCCAAGCTTAAAACCCAAAGGACTTGACGGTGTCCCATCC--CCCTAGAGGAGCCTGT
TCTATAATCGATTCTCCCCGATCCACCTCACCGC-CCCTTGAACA--CCCAGTCTGTATA
CCTCCGTCGCAAGCTTACCATGTGAACGCT-TAATTAGTGAGCTCAAAAAT---CTAA--
CACTCACACGTCAGGTCAAGGTGCAGCCCACGGGCCGGAAAGAAATGGGCTACAATCTCT
ATCA---TAGAACAAA-CGGAAAC--CTGCGTGCAATACAG-TAATCAAGGCGGATTTAG
AAGTAAAAAGAAACTAGAGAGTTCTTTTTAATTG--GGCGCTGGGACGCGTACACACCGC
CCGTCACCCTCTTC--------AAATTTA---TAT-----GCATG---TTACTAACATC-
---AAAAACCTTAACAGAAGAGGCAAGTCGTAACACGGTAAGCGTACTGGAAAGTGCA-C
TTGGA-ATAACAAAATGTAACTTAACA-AAAGT-ACCCTGCTTACACCAAGAATATAT-T
CGTGAAACCCGAATCATTTTGAGCCTAAAACCTAGCCCTACCTGCCC-T-CAATAAAAG-
TACTACATT--AAACAAT---------TATAA-TAAAACATTTTCTCAGCCA--AGTAAA
GGCGATTAAAAAGCACTTAGGAGCTCCAACA-CCAGTACCGCAAGGGAAAACTGAAATAA
AAATGAAATAAATCTAAAACACAACATAGTAGAGACCCACCCTCGTACCTTTTGCATCAT
GATCTAGCTAGTACAACCAAGCTAAACGAACTTTAAGTTTGACACCCCGAAACTAAGCGA
GCTACTTCAAAACAGCCCCTACGGGCCAACCCATCCCTGTTGCAAAATGGTGGGAAGATT
TTCAAGTAGAAGTGACAGACCTACCGAGCCTAGAGATAGCTGGTTATTCAAGAAGC-GGA
TATTAGTCCAATTTTAAATCTCTTTATTTTTTCAAG---CTCACTCAAAGAT-TTAAAAT
TCATTCAAATAAGGTACAGCCT-ATTT-GAAATAGGATACAACCTCTAATATT-GGGTTA
C-CTCCAACCTCTGTGATCAAGTCGGCCTAAAAGCAGCCATCTTTTAAAGA-G-CGTCAC
AGCCTTAC--CA-----CACCATATCAATAATCCAAACCTAAAC------TAAAAACCCA
TTATCA---ATACTGAATGACTCCATT-CACCTATGGAAGACCTTATGTTAGAACTAGTA
ACAA-GAATATGCCC---TTCTCCA------ACAGTAAGT-GTAAGCTGGAATGAACCCC
-TCG--CCGGCATTTATCGCCAATGAATTTACAGTAATAACCCC----CCAAGAAAATGC
TAC-------------------TTTCACC-------AACGTTAACCTTACACTAGAACTC
TCCTGGAAAGATTAAAAAACTGGGAAGGAACTCGGCAAAC-A-CTAACCCCGCCTGTTTA
CCAAAAACATCGCCTTC-TGCCACTAA-----TAGAAGGTCTAGCCTGCCCAGTGAAAAT
---TTA-AACGGCCGCGGTACTTTAACCGTGCAAAGGTAGC-ACAATCACTTGTCTCC--
TAAATAGAGACCAGTATGAATGGCATCACGAGGGTTACACTGTCTCCCCACTTTAATCAG
TGAAACTAATCTCCCCGTGAAGAAGCGGGGATAAATATATAAGACGAGAAGACCCCATGG
AGCTTTAAACTAA-AAAC-AT-CCGCATATTTT------ATGCCACTTAAACCTAGC-AG
AT-CTG---TTT-----TCT---AGTTTT-TGGTTGGGGCGACCGCGGAGTAAAACAAAA
CCTCCACGATGAAAGGAAATAAT---GACCTAATTC--AAGAGCAACCGCTCGCAAAATC
AAA--------ATATTGACCTAT-GACCCAAAAAATCTTT--GAGTAACGAACCAAGTTA
CCCTGGGGATAACAGCGC-AATCCATCTCAAGAGCTC-CTATCGACAGATGGGTTTACGA
CCTCGATGTTGGATCAGGG-TATCCCAGTGGTGAAGCCGCTACTAA-AGGTTCGTTTGTT
CAACGATTAAA
>Oxydactyla crassa_BPBM 17061
------------------------------------------------------------
------------------------------------------------------------
------------------------------------------------------------
------------------------------------------------------------
------------------------------------------------------------
------------------------------------------------------------
------------------------------------------------------------
---------------------------------------------GCCAGGGA-ATTACG
AGCCCAAGCTTAAAACCCAAAGGACTTGACGGTGTCCCACCC--TCCTAGAGGAGCCTGT
TCTCTAATCGATTCTCCCCGATCCACCTCACCGC-CTCTTGAACA--CCCAGTCTGTATA
CCTCCGTCGCAAGCTTACCATGTGAACGCA-T-ATTAGTGGGCTTAAAAAT---CCAA--
CATTCACACGTCAGGTCAAGGTGCAGCCCACGAGGCGGGAAGAAATGGGCTACAATCTCT
ATTT---TAGAACAAA-CGAAAGA--CTGCATGCAATACAGTTAC-CAAGGCGGATTTAG
AAGTAAAAAGAAAATAGAGAGTTCTTTTTAATTA--GGCCCTGGGACGCGTACACACCGC
CCGTCACCCTCTTC--------AAACAACCCAACA-----CAATG---TCACTAACACT-
---AAAAAATTCTACAGAAGAGGCAAGTCGTAACACGGTAAGCGTACTGGAAAGTGTG-C
TTGGA-ATAACAAAATGTAGCTTAATA-AAAGC-CCCTTGCTTACACCAAGGATATGT-C
TGTTAAACTCTGACCCTTTTGAGCCCAAAATCTAGCCCTA-CCAATT-C-TAATGAGCA-
C--AATTTAAT-TAAACTAA-------ACAAA-TAAAACATTTTTTTAACCA--AGTAAA
GGCGATTAAAAAGTACCTAGGAG-------------------------------------
------------------------------------------------------------
------------------------------------------------------------
------------------------------------------------------------
------------------------------TAGAGATAGCTGGTTATTCAGGAAAA-GGA
TATTAGTCCAATCTTAAATCTTCTTAGAACCCTAAA---TACGCCTAAAGAT-TTAAAAT
TTATTCAAATAGGGTACAGCCT-ATTT-GAAACAGGGTACAACCTATCACATT-GGGTAA
TGTTTTAGCTAACCTGACCAAGTAGGCTTAAAAGCAGCCATCTTTAAAAAA-G-CGTTAC
AGCTTCAT--CA-----TGCCTTGCTATCAATTTTAACCTAACC------CCAAAACCCC
TCACTC---ATACTGAATGACTCCATA-TTAATATGGAAGACCTTATGTTAGAACTAGTA
ATCA-GAATA-ACCA---TTCTCCCA---TAAATGTAAGT-GTAAGCCGGAACGAATCTC
-TCA--CCGGCACTTACCGCCAATGAATCCATAGTAACAACTTA--TTACAAGAAAATAT
TAC-------------------TTACTCT-------GACGTTAACCTTACACTAGAACTT
TACTGGAAAGATTAAAAAAGGAGGAAGGAACTCGGCAAAC-A-TTGATCCCGCCTGTTTA
CCAA--------------------------------------------------------
------------------------------------------------------------
------------------------------------------------------------
------------------------------------------------------------
------------------------------------------------------------
------------------------------------------------------------
------------------------------------------------------------
------------------------------------------------------------
------------------------------------------------------------
------------------------------------------------------------
-----------
>Xenorhina obesa_PT-529
------------------------------------------------------------
------------------------------------------------------------
------------------------------------------------------------
------------------------------------------------------------
------------------------------------------------------------
------------------------------------------------------------
------------------------------------------------------------
------------------------------------------------------------
------------------------------------------------------------
------------------------------------------------------------
------------------------------------------------------------
------------------------------------------------------------
------------------------------------------------------------
------------------------------------------------------------
------------------------------------------------------------
------------------------------------------------------------
------------------------------------------------------------
----------------------GCCCAAAATCAAGCCCCCAAAATCCA--AA-TG-AAAT
AATCCTAC-AAACAACACC----------AAA-CAAAACATTTTATTTACTT--AGTAAA
GGTGATTAAAAAGTACTTAGGAGCCACAACA-CCAGTACCGCAAGGGAAATATGAAATAA
AAATGAAATAAATTTTAAGCCCAACAAAGTAGAGATACGCCCTCGTACCTTTTGCATCAT
GGTCTGACCAGAAAAACCAAGCAAAACGAACTTTAAGTTTGACCCCCCGAAACTAGACGA
GCTACTTCAAAACAGCC--CAAGAGCCAACCCGTCCCTGTTGCAATAGGGTGGGAAGATT
TTCAAGTAGAGGTGATAAGCCTACCGAGCCTAGAGATAGCTGGTTATTCAGGAAAC-GGA
TAC-AGTCCAATTTTAAACTTTCAAATAACATCAAA---TATACTAATAAAT-TTAAAAT
CTATTCAAATAAGGTACAGCCT-ATTT-GAAACAGGATACAACCTAAAACAGA-GGGTAA
TGCCTAAATAAATGTGATTAAGTTGGCCTAAGAGCAGCCACCTTCTATGAA-GGCGTTAA
AGCCCCAT--CA-----CACCTACCCACAAATTT-CATTAAAAA-----CCCAAAACCCC
TTAACA---ATACTGAATGACTCCATACCCCCTATGGAAAACCCTATGTCTGAACTAGTA
ACAA-GAAAA-CTT-----TCTCCAA----TAATGTAAAC-GTAAGCCGGAATGAACTCC
-TCA--CCGGCACTTACCGCCAATGAACACACAGTAATAACACA----ACAAGAAAACCC
TAC-------------------TCTTCTA-------AGCGTTAACCTTACACTAGAACCT
TCCTGGAAAGATTTAAAAAAGAGGAAGGAACTCGGCAAAT-A-TTAACCCCGCCTGTTTA
CCAAAAACATCGCCTTT-TGACAACCA----ATTAAAGGTCCAGCCTGCCCAGTGAAACT
----TA-AACGGCCGCGGTATCTTAACCGTGCAAAGGTAGC-ATAATCACTTGTTCTT--
TAAATAAGGACTAGTATGAACGGCACCACGAGAGTTATACTGTCTCCCTCTTTTAATCAG
TGAAACTAATCTCCCCGTGAAGAAGCGGGGATAAACCTATAAGACGAGAAGACCCCATGG
AGCTTAAAACGAA-CATC-ACCTTGCAACACC------TACACCACCTAAACA-CGC-AA
GC-CTG---ACT-----ACTA--AGTTTT-TGGTTGGGGCGACCGCGGAGTAAAACCAAA
CCTCCACGATGAAAGGAAATAAA---CCCCTAATCT--AAGAGACACCCCTCACAGAATC
AAA--------ACATTGACTAAAATTGACCCAATACAATT--GAACAACGAACCAAGTTA
CCCTGGGGATAACAGCGC-AATCCATTTTTAGAGCCC-CTATCGACAAATGGGTTTACGA
CCTCGATGTTGGATCAGGG-TATCCCAGCGGCGCAGCCACTGCTAA-AGGTTCGTTTGTT
CAACGATCAAA
